# Supplementary material for: Trypanosoma cruzi iron superoxide dismutases: insights from phylogenetics to chemotherapeutic target assessment
Source: Parasit Vectors. 2022 Jun 6;15:194. doi: 10.1186/s13071-022-05319-2 (PMC9169349; doi:10.1186/s13071-022-05319-2)
Supplement: Supplementary file 1 — Additional file 1: Figure S1. Nucleotide sequences (FeSOD-A and FeSOD-B genes) of the datasets used in this study. [file 13071_2022_5319_MOESM1_ESM.zip]

Archive with 2 entries (2 files):
- FeSODA_sequences.fasta
- FeSODB_sequences.fasta
