# Supplementary material for: Trypanosoma cruzi iron superoxide dismutases: insights from phylogenetics to chemotherapeutic target assessment
Source: Parasit Vectors. 2022 Jun 6;15:194. doi: 10.1186/s13071-022-05319-2 (PMC9169349; doi:10.1186/s13071-022-05319-2)
Supplement: Supplementary file 1 — Additional file 1: Figure S1. Nucleotide sequences (FeSOD-A and FeSOD-B genes) of the datasets used in this study. [file 13071_2022_5319_MOESM1_ESM.zip › FeSODA_sequences.fasta]

>2137.OL620009
GCGGTGAATATATCCATTGCCAGAGGGCGCATGGCGTTGATGAGCTACGCGACGCTGCCT
GACCTTTTGAAACCAAGTGGTGCCCCGGCCGAGTTGCCCAAGTTAGGGTTTAACTGGAAG
GATGGATGTGCCCCTGTCTTCAGCCCGCGCCAGATGGAATTGCACTACACCAAACACCAC
AAGGCGTATGTGGACAAATTAAATGCGCTGGCAGGGACAAAATACGATGGGAAGAGCATT
GAGGAGATTATCCTTGCGGTCGCAAATGACGCTGAGAAGAAGGGTCTTTTCAACCAAGCC
GCACAGCATTTTAACCACACCTTTTACTTTCGTTGTATCACCCCTAATGGGAAGGCGATG
CCAAAGTCCCTTGAGTCTGCTGTTACGGCCCAGTTTGGTTCGGTGGAACAGTTTAAAGAT
GCCTTTGTGCAGGCAGGGGTGAATAACTTTGGCTCGGGTTGGACATGGCTGTGCGTGGAC
CCGTCGAATAAGAATCAGCTCGTTATTGACAATACGAGCAACGCCGGATGTCCCTTAACG
AAGGGACTGCGCCCCGTCCTCGCGGTGGATGTGTGGGAGCATGCGTACTACAAGGACTTT
GAAAACCGCCGGCCGGATTACTTGA
>2549.OL620010
ATGTTGAGACGTGCGGTGAATATATCCATTGCCAGAGGGCGCATGGCGTTGATGAGCTAC
GCGACGCTGCCTGACCTTTTAAAACCAAGTGGCGCCCCGGCCGAGTTGCCCAAGTTAGGG
TTTAACTGGAAGGATGGATGTGCACCTGTCTTCAGCCCGCGTCAGATGGAATTGCACTAT
ACCAAACACCACAAGGCGTATGTGGACAAATTAAATGCGCTGGCAGGGACAACATACGAT
GGGAAGAGCATTGAGGAGATTATCCTTGCGGTCGCAAATGACGCCGAGAAGAAGGGTCTT
TTCAACCAAGCCGCACAGCATTTTAACCACACCTTTTACTTCCGTTGCATCACCCCTAAT
GGGAAGGCGATGCCAAAGTCCCTTGAGTCTGCTGTTACGGCCCAGTTTGGTTCGGTGGAA
CAGTTTAAAGATGCCTTTGTGCAGGCAGGGGTGAATAACTTTGGCTCGGGTTGGACGTGG
CTGTGCGTGGACCCGTCGAATAAGAATCAGCTCGTTATTGACAATACGAGCAACGCCGGA
TGTCCCTTAACGAAGGGACTGCGCCCCGTCCTCGCAGTGGATGTGTGGGAGCATGCGTAC
TACAAGGACTTTGAAAACCGCCGGC
>3253.OL620011
GCGGTGAATATATCCATTGCCAGAGGGCGCATGGCGTTGATGAGCTACGCGACGCTGCCT
GACCTTTTAAAACCAAGTGGCGCCCCGGCCGAGTTGCCCAAGTTAGGGTTTAACTGGAAG
GATGGATGTGCCCCTGTCTTCAGCCCGCGCCAGATGGAATTGCACTACACCAAACACCAC
AAGGCGTATGTGGACAAATTAAATGCGCTGGCAGGGACAACATACGATGGGAAGAGCATT
GAGGAGATTATCCTTGCGGTCGCAAATGACGCCGAGAAGAAGGGTCTTTTCAACCAAGCC
GCACAGCATTTTAACCACACCTTTTACTTCCGTTGCATCACCCCTAATGGGAAGGCGATG
CCAAAGTCCCTTGAGTCTGCTGTTACGGCCCAGTTTGGTTCGGTGGAACAGTTTAAAGAT
GCCTTTGTGCAGGCAGGGGTGAATAACTTTGGCTCGGGTTGGACGTGGCTGTGCGTGGAC
CCGTCGAATAAGAATCAGCTCGTTATTGACAATACGAGCAACGCCGGATGTCCCTTAACG
AAGGGACTGCGCCCCGTCCTCGCAGTGGATGTGTGGGAGCATGCGTACTACAAGGACTTT
GAAAACCGCCGGCCG
>AM64.OL620012
GGTGAATATATCCATTGCCAGAGGGCGCATGGCGTTGATGAGCTACGCGACGCTGCCTGA
CCTTTTAAAACCAAGTGGCGCCCCGGCCGAGTTACCCAAGTTAGGGTTTAACTGGAAGGA
TGGATGTGCCCCTGTCTTCAGCCCGCGCCAGATGGAATTGCACTACACAAAGCACCACAA
GGCGTATGTGGACAAATTAAATGCGCTGGCAGGGACAACATACGATGGGAAGAGCATTGA
GGAGATTATCCTTGCAGTCGCAAATGACGCCGAGAAGAAGGGTCTTTTCAACCAAGCCGC
ACAGCATTTTAACCACACCTTTTACTTCCGTTGCATCACCCCTAATGGGAAGGCGATGCC
AAAGTCCCTTGAGTCTGCTGTTACGGCCCAGTTTGGTTCGGTGGAACAGTTTAAAGATGC
CTTTGTGCAGGCAGGGGTGAATAACTTTGGCTCGGGTTGGACGTGGCTGTGCGTGGACCC
GTCGAATAAGAATCAGCTCGTTATTGACAATACGAGCAACGCCGGATGTCCCTTAACGAA
GGGACTGCGCCCCGTTCTCGCAGTGGATGTGTGGGAGCATGCGTACTACAAGGACTTTGA
AAACCGCCGGCC
>Berenice.OL620013
GCGGTGAATATATCCATTGCCAGAGGGCGCATGGCGTTGATGAGCTACGCGACGCTGCCT
GACCTTTTAAAACCAAGTGGCGCCCCGGCCGAGTTGCCCAAGTTAGGGTTTAACTGGAAG
GATGGATGTGCCCCTGTCTTCAGCCCGCGCCAGATGGAATTGCACTACACCAAACACCAC
AAGGCGTATGTGGACAAATTAAATGCGCTGGCAGGGACAACATACGATGGGAAGAGCATT
GAGGAGATTATCCTTGCGGTCGCAAATGACGCCGAGAAGAAGGGTCTTTTCAACCAAGCC
GCACAGCATTTTAACCACACCTTTTACTTCCGTTGCATCACCCCTAATGGGAAGGCGATG
CCAAAGTCCCTTGAGTCTGCTGTTACGGCCCAGTTTGGTTCGGTGGAACAGTTTAAAGAT
GCCTTTGTGCAGGCAGGGGTGAATAACTTTGGCTCGGGTTGGACGTGGCTGTGCGTGGAC
CCGTCGAATAAGAATCAGCTCGTTATTGACAATACGAGCAACGCCGGATGTCCCTTAACG
AAGGGACTGCGCCCCGTCCTCGCAGTGGATGTGTGGGAGCATGCGTACTACAAGGACTTT
GAAAACCGCCGGCCG
>Bug2149cl10.OL620014
TGCCAGAGGGCGCATGGCGTTGATGAGCTACGCGACGCTGCCTGACCTTTTGAAACCAAG
TGGTGCCCCGGCCGAGTTGCCCAAGTTAGGGTTTAACTGGAAGGATGGATGTGCCCCTGT
CTTCAGCCCGCGCCAGATGGAATTGCACTACACCAAACACCACAAGGCGTATGTGGACAA
ATTAAATGCGCTGGCAGGGACAAAATACGATGGGAAGAGCATTGAGGAGATTATCCTTGC
GGTCGCAAATGACGCTGAGAAGAAGGGTCTTTTCAACCAAGCCGCACAGCATTTTAACCA
CACCTTTTACTTTCGTTGTATCACCCCTAATGGGAAAGCGATGCCAAAGTCCCTTGAGTC
TGCTGTTACGGCCCAGTTTGGTTCGGTGGAACAGTTTAAAGATGCCTTTGTGCAGGCAGG
GGTGAATAACTTTGGCTCGGGTTGGACATGGCTGTGCGTGGACCCGTCGAATAAGAATCA
GCTCGTTATTGACAATACGAGCAACGCCGGATGTCCCTTAACGAAGGGACTGCGCCCCGT
CCTCGCGGTGGATGTGTGGGAGCATGCGTACTACAAGGACTTTGAAAACCGCCGGCCGGA
TTACTTGA
>Buriti.OL620015
GCGGTGAATATATCCATTGCCAGAGGGCGCATGGCGTTGATGAGCTACGCGACGCTGCCT
GACCTTTTAAAACCAAGTGGCGCCCCGGCCGAGTTGCCCAAGTTGGGGTTTAACTGGAAG
GATGGATGTGCCCCTGTCTTCAGCCCGCGCCAGATGGAATTGCACTACACCAAACACCAC
AAGGCGTATGTGGACAAATTAAATGCGCTGGCAGGGACAACATACGATGGGAAGAGCATT
GAGGAGATTATCCTTGCGGTCGCAAATGACGCCGAGAAGAAGGGTCTTTTCAACCAAGCC
GCACAGCATTTTAACCACACCTTTTACTTCCGTTGCATCACCCCTAATGGGAAGGCGATG
CCAAAGTCCCTTGAGTCTGCTGTTACGGCCCAGTTTGGTTCGGTGGAACAGTTTAAAGAT
GCCTTTGTGCAGGCAGGGGTGAATAACTTTGGCTCGGGTTGGACGTGGCTGTGCGTGGAC
CCGTCGAATAAGAATCAGCTCGTTATTGACAATACGAGCAACGCCGGATGTCCCTTAACG
AAGGGACTGCGCCCCGTCCTCGCAGTGGATGTGTGGGAGCATGCGTACTACAAGGACTTT
GAAAACCGCCGG
>C00041.OL620016
GGTGAATATATCCATTGCCAGAGGGCGCATGGCGTTGATGAGCTACGCGACGCTGCCTGA
CCTTTTAAAACCAAGTGGCGCCCCGGCCGAGTTACCCAAGTTAGGGTTTAACTGGAAGGA
TGGATGTGCCCCTGTCTTCAGCCCGCGCCAGATGGAATTGCACTACACCAAGCACCACAA
GGCGTATGTGGACAAATTAAATGCGCTGGCAGGGACAACATACGATGGGAAGAGCATTGA
GGAGATTATCCTTGCGGTCGCAAATGACGCCGAGAAGAAGGGTCTTTTCAACCAAGCCGC
ACAGCATTTTAACCACACCTTTTACTTCCGTTGCATCACCCCTAATGGGAAGGCGATGCC
AAAGTCCCTTGAGTCTGCTGTTACGGCCCAGTTTGGTTCGGTGGAACAGTTTAAAGATGC
CTTTGTGCAGGCAGGGGTGAATAACTTTGGCTCGGGTTGGACGTGGCTGTGCGTGGACCC
GTCGAATAAGAATCAGCTCGTTATTGACAATACGAGCAACGCCGGATGTCCCTTAACGAA
GGGACTGCGCCCCGTTCTCGCAGTGGATGTGTGGGAGCATGCGTACTACAAGGACTTTGA
AAACCGCCGG
>C00113.OL620017
ATGTTGAGACGTGCGGTGAATATATCCATTGCCAGAGGGCGCATGGCGTTGATGAGCTAC
GCGACGCTGCCTGACCTTTTGAAACCAAGTGGTGCCCCGGCCGAGTTGCCCAAGTTAGGG
TTTAACTGGAAGGATGGATGTGCCCCTGTCTTCAGCCCGCGCCAGATGGAATTGCACTAC
ACCAAACACCACAAGGCGTATGTGGACAAATTAAATGCGCTGGCAGGGACAAAATACGAT
GGGAAGAGCATTGAGGAGATTATCCTTGCGGTCGCAAATGACGCTGAGAAGAAGGGTCTT
TTCAACCAAGCCGCACAGCATTTTAACCACACCTTTTACTTTCGTTGTATCACCCCTAAT
GGGAAGGCGATGCCAAAGTCCCTTGAGTCTGCTGTTACGGCCCAGTTTGGTTCGGTGGAA
CAGTTTAAAGATGCCTTTGTGCAGGCAGGGGTGAATAACTTTGGCTCGGGTTGGACATGG
CTGTGCGTGGACCCGTCGAATAAGAATCAGCTCGTTATTGACAATACGAGCAACGCCGGA
TGTCCCTTAACGAAGGGACTGCGCCCCGTCCTCGCGGTGGATGTGTGGGAGCATGCGTAC
TACAAGGA
>C00370.OL620018
TGTTGAGACGTGCGGTGAATATATCCATTGCCAGAGGGCGCATGGCGTTGATGAGCTACG
CGACGCTGCCTGACCTTTTAAAACCAAGTGGCGCCCCGGCCGAGTTGCCCAAGTTAGGGT
TTAACTGGAAGGATGGATGTGCCCCTGTCTTCAGCCCGCGCCAGATGGAATTGCACTACA
CCAAACACCACAAGGCGTATGTGGACAAATTAAATGCGCTGGCAGGGACAACATACGATG
GGAAGAGCATTGAGGAGATTATCCTTGCGGTCGCAAATGACGCCGAGAAGAAGGGTCTTT
TCAACCAAGCCGCACAGCATTTTAACCACACCTTTTACTTCCGTTGCATCACCCCTAATG
GGAAGGCGATGCCAAAGTCCTTTGAGTCTGCTGTTACGGCCCAGTTTGGTTCGGTGGAAC
AGTTTAAAGATGCCTTTGTGCAGGCAGGGGTGAATAACTTTGGCTCGGGTTGGACGTGGC
TGTGCGTGGACCCGTCGAATAAGAATCAGCTCGTTATTGACAATACGAGCAACGCCGGAT
GTCCCTTAACGAAGGGACTGCGCCCCGTCCTCGCAGTGGATGTGTGGGAGCATGCGTACT
ACAAGGACTTTGAAAACCGCCGGCCGGATTACTTGA
>C00471.OL620019
CGGTGAATATATCCATTGCCAGAGGGCGCATGGCGTTGATGAGCTACGCGACGCTGCCTG
ACCTTTTAAAACCAAGTGGCGCCCCGGCCGAGTTACCCAAGTTAGGGTTTAACTGGAAGG
ATGGATGTGCCCCTGTCTTCAGCCCGCGCCAGATGGAATTGCACTACACCAAGCACCACA
AGGCGTATGTGGACAAATTAAATGCGCTGGCAGGGACAACATACGATGGGAAGAGCATTG
AGGAGATTATCCTTGCGGTCGCAAATGACGCCGAGAAGAAGGGTCTTTTCAACCAAGCCG
CACAGCATTTTAACCACACCTTTTACTTCCGTTGCATCACCCCTAATGGGAAGGCGATGC
CAAAGTCCCTTGAGTCTGCTGTTACGGCCCAGTTTGGTTCGGTGGAACAGTTTAAAGATG
CCTTTGTGCAGGCAGGGGTGAATAACTTTGGCTCGGGTTGGACGTGGCTGTGCGTGGACC
CGTCGAATAAGAATCAGCTCGTTATTGACAATACGAGCAACGCCGGATGTCCCTTAACGA
AGGGACTGCGCCCCGTTCTCGCAGTGGATGTGTGGGAGCATGCGTACTACAAGGACTTTG
AAAACCGCCG
>C00524.OL620020
TGTTGAGACGTGCGGTGAATATATCCATTGCCAGAGGGCGCATGGCGTTGATGAGCTACG
CGACGCTGCCTGACCTTTTAAAACCAAGTGGCGCCCCGGCCGAGTTACCCAAGTTAGGGT
TTAACTGGAAGGATGGATGTGCCCCTGTCTTCAGCCCGCGCCAGATGGAATTGCACTACA
CCAAGCACCACAAGGCGTATGTGGACAAATTAAATGCGCTGGCAGGGACAACATACGATG
GGAAGAGCATTGAGGAGATTATCCTTGCGGTCGCAAATGACGCCGAGAAGAAGGGTCTTT
TCAACCAAGCCGCACAGCATTTTAACCACACCTTTTACTTCCGTTGCATCACCCCTAATG
GGAAGGCGATGCCAAAGTCCCTTGAGTCTGCTGTTACGGCCCAGTTTGGTTCGGTGGAAC
AGTTTAAAGATGCCTTTGTGCAGGCAGGGGTGAATAACTTTGGCTCGGGTTGGACGTGGC
TGTGCGTGGACCCGTCGAATAAGAATCAGCTCGTTATTGACAATACGAGCAACGCCGGAT
GTCCCTTAACGAAGGGACTGCGCCCCGTTCTCGCAGTGGATGTGTGGGAGCATGCGTACT
ACAAGGACTTTGAAAACCGCCGGCCGGATTACTT
>C00526.OL620021
TGTTGAGACGTGCGGTGAATATATCCATTGCCAGAGGGCGCATGGCGTTGATGAGCTACG
CGACGCTGCCTGACCTTTTAAAACCAAGTGGCGCCCCGGCCGAGTTACCCAAGTTAGGGT
TTAACTGGAAGGATGGATGTGCCCCTGTCTTCAGCCCGCGCCAGATGGAATTGCACTACA
CCAAGCACCACAAGGCGTATGTGGACAAATTAAATGCGCTGGCAGGGACAACATACGATG
GGAAGAGCATTGAGGAGATTATCCTTGCGGTCGCAAATGACGCCGAGAAGAAGGGTCTTT
TCAACCAAGCCGCACAGCATTTTAACCACACCTTTTACTTCCGTTGCATCACCCCTAATG
GGAAGGCGATGCCAAAGTCCCTTGAGTCTGCTGTTACGGCCCAGTTTGGTTCGGTGGAAC
AGTTTAAAGATGCCTTTGTGCAGGCAGGGGTGAATAACTTTGGCTCGGGTTGGACGTGGC
TGTGCGTGGACCCGTCGAATAAGAATCAGCTCGTTATTGACAATACGAGCAACGCCGGAT
GTCCCTTAACGAAGGGACTGCGCCCCGTTCTCGCAGTGGATGTGTGGGAGCATGCGTACT
ACAAGGACTTTGAAAACCGCCGGCCGGATTACTTGA
>C00566.OL620022
TGTTGAGACGTGCGGTGAATATATCCATTGCCAGAGGGCGCATGGCGTTGATGAGCTACG
CGACGCTGCCTGACCTTTTAAAACCAAGTGGCGCCCCGGCCGAGTTGCCCAAGTTAGGGT
TTAACTGGAAGGATGGATGTGCCCCTGTCTTCAGCCCGCGCCAGATGGAATTGCACTACA
CCAAACACCACAAGGCGTATGTGGACAAATTAAATGCGCTGGCAGGGACAACATACGATG
GGAAGAGCATTGAGGAGATTATCCTTGCGGTCGCAAATGACGCCGAGAAGAAGGGTCTTT
TCAACCAAGCCGCACAGCATTTTAACCACACCTTTTACTTCCGTTGCATCACCCCTAATG
GGAAGGCGATGCCAAAGTCCTTTGAGTCTGCTGTTACGGCCCAGTTTGGTTCGGTGGAAC
AGTTTAAAGATGCCTTTGTGCAGGCAGGGGTGAATAACTTTGGCTCGGGTTGGACGTGGC
TGTGCGTGGACCCGTCGAATAAGAATCAGCTCGTTATTGACAATACGAGCAACGCCGGAT
GTCCCTTAACGAAGGGACTGCGCCCCGTCCTCGCAGTGGATGTGTGGGAGCATGCGTACT
ACAAGGACTTTGAAAACCGCCGGCCGGATTACTTGA
>C00601.OL620023
GTGAATATATCCATTGCCAGAGGGCGCATCGCGTTGATGAGCTACGCGACGCTGCCTGAC
CTTTTAAAACCAAGTGGCGCCCCGGCCGAGTTGCCCAAGTTAGGGTTTAACTGGAAGGAT
GGATGTGCCCCTGTCTTCAGCCCGCGCCAGATGGAATTGCACTATACAAAGCACCACAAG
GCGTATGTGGACAAATTAAATGCGCTGGCAGGGACAACATACGATGGGAAGAGCATTGAG
GAGATTATCCTTGCGGTCGCAAATGACGCCGAGAAGAAGGGTCTTTTCAACCAAGCCGCA
CAGCATTTTAACCACACCTTTTACTTCCGTTGCATCACCCCTAATGGGAAGGCGATGCCA
AAGTCCCTTGAGTCTGCTGTTACGGCCCAGTTTGGTTCGGTGGAACAGTTTAAAGATGCC
TTTGTGCAGGCAGGGGTGAATAACTTTGGCTCGGGTTGGACGTGGCTGTGCGTGGACCCG
TCGAATAAGAATCAGCTCGTTATTGACAATACGAGCAACGCCGGATGTCCCTTAACGAAG
GGACTGCGCCCCGTTCTCGCAGTGGATGTGTGGGAACATGCGTACTACAAGGACTTTGAA
AACCGCCGG
>CL.OL620024
TGTTGAGACGTGCGGTGAATATATCCATTGCCAGAGGGCGCATGGCGTTGATGAGCTACG
CGACGCTGCCTGACCTTTTAAAACCAAGTGGCGCCCCGGCCGAGTTGCCCAAGTTGGGGT
TTAACTGGAAGGATGGATGTGCCCCTGTCTTCAGCCCGCGCCAGATGGAATTGCACTACA
CCAAACACCACAAGGCGTATGTGGACAAATTAAATGCGCTGGCAGGGACAACATACGATG
GGAAGAGCATTGAGGAGATTATCCTTGCGGTCGCAAATGACGCCGAGAAGAAGGGTCTTT
TCAACCAAGCCGCACAGCATTTTAACCACACCTTTTACTTCCGTTGCATCACCCCTAATG
GGAAGGCGATGCCAAAGTCCCTTGAGTCTGCTGTTACGGCCCAGTTTGGTTCGGTGGAAC
AGTTTAAAGATGCCTTTGTGCAGGCAGGGGTGAATAACTTTGGCTCGGGTTGGACGTGGC
TGTGCGTGGACCCGTCGAATAAGAATCAGCTCGTTATTGACAATACGAGCAACGCCGGAT
GTCCCTTAACGAAGGGACTGCGCCCCGTCCTCGCAGTGGATGTGTGGGAGCATGCGTACT
ACAAGGACTTTGAAAACCGCCGGCCGGATTACTTGA
>CL_Brener.OL620025
GCGGTGAATATATCCATTGCCAGAGGGCGCATGGCGTTGATGAGCTACGCGACGCTGCCT
GACCTTTTGAAACCAAGTGGTGCCCCGGCCGAGTTGCCCAAGTTAGGGTTTAACTGGAAG
GATGGATGTGCCCCTGTCTTCAGCCCGCGCCAGATGGAATTGCACTACACCAAACACCAC
AAGGCGTATGTGGACAAATTAAATGCGCTGGCAGGGACAAAATACGATGGGAAGAGCATT
GAGGAGATTATCCTTGCGGTCGCAAATGACGCTGAGAAGAAGGGTCTTTTCAACCAAGCC
GCACAGCATTTTAACCACACCTTTTACTTTCGTTGTATCACCCCTAATGGGAAGGCGATG
CCAAAGTCCCTTGAGTCTGCTGTTACGGCCCAGTTTGGTTCGGTGGAACAGTTTAAAGAT
GCCTTTGTGCAGGCAGGGGTGAATAACTTTGGCTCGGGTTGGACATGGCTGTGCGTGGAC
CCGTCGAATAAGAATCAGCTCGTTATTGACAATACGAGCAACGCCGGATGTCCCTTAACG
AAGGGACTGCGCCCCGTCCTCGCGGTGGATGTGTGGGAGCATGCGTACTACAAGGACTTT
GAAAACCGCCG
>Colombiana.OL620026
GGTGAATATATCCATTGCCAGAGGGCGCATGGCGTTGATGAGCTACGCGACGCTGCCTGA
CCTTTTAAAACCAAGTGGCGCCCCGGCCGAGTTGCCCAAGTTAGGGTTTAACTGGAAGGA
TGGATGTGCCCCTGTCTTCAGCCCGCGCCAGATGGAATTGCACTACACCAAACACCACAA
GGCGTATGTGGACAAATTAAATGCGCTGGCAGGGACAACATACGATGGGAAGAGCATTGA
GGAGATTATCCTTGCGGTCGCAAATGACGCCGAGAAGAAGGGTCTTTTCAACCAAGCCGC
ACAGCATTTTAACCACACCTTTTACTTCCGTTGCATCACCCCTAATGGGAAGGCGATGCC
AAAGTCCCTTGAGTCTGCTGTTACGGCCCAGTTTGGTTCGGTGGAACAGTTTAAAGATGC
CTTTGTGCAGGCAGGGGTGAATAACTTTGGCTCGGGTTGGACGTGGCTGTGCGTGGACCC
GTCGAATAAGAATCAGCTCGTTATTGACAATACGAGCAACGCCGGATGTCCCTTAACGAA
GGGACTGCGCCCCGTCCTCGCAGTGGATGTGTGGGAGCATGCGTACTACAAGGACTTTGA
AAACCGCCG
>Ernane.OL620027
GCGGTGAATATATCCATTGCCAGAGGGCGCATGGCGTTGATGAGCTACGCGACGCTGCCT
GACCTTTTAAAACCAAGTGGCGCCCCGGCCGAGTTGCCCAAGTTGGGGTTTAACTGGAAG
GATGGATGTGCCCCTGTCTTCAGCCCGCGCCAGATGGAATTGCACTACACCAAACACCAC
AAGGCGTATGTGGACAAATTAAATGCGCTGGCAGGGACAACATACGATGGGAAGAGCATT
GAGGAGATTATCCTTGCGGTCGCAAATGACGCCGAGAAGAAGGGTCTTTTCAACCAAGCC
GCACAGCATTTTAACCACACCTTTTACTTCCGTTGCATCACCCCTAATGGGAAGGCGATG
CCAAAGTCCCTTGAGTCTGCTGTTACGGCCCAGTTTGGTTCGGTGGAACAGTTTAAAGAT
GCCTTTGTGCAGGCAGGGGTGAATAACTTTGGCTCGGGTTGGACGTGGCTGTGCGTGGAC
CCGTCGAATAAGAATCAGCTCGTTATTGACAATACGAGCAACGCCGGATGTCCCTTAACG
AAGGGACTGCGCCCCGTCCTCGCAGTGGATGTGTGGGAGCATGCGTACTACAAGGACTTT
GAAAACCGCCGGC
>FL.OL620028
ATGTTGAGGACGTGCGGTGAATATATCCATTGCCAGAGGGCGCATGGCGTTGATGAGCTA
CGCGACGCTGCCTGACCTTTTAAAACCAAGTGGCGCCCCGGCCGAGTTGCCCAAGTTAGG
GTTTAACTGGAAGGATGGATGTGCCCCTGTCTTCAGCCCGCGCCAGATGGAATTGCACTA
CACCAAACACCACAAGGCGTATGTGGACAAATTAAATGCGCTGGCAGGGACAACATACGA
TGGGAAGAGCATTGAGGAGATTATCCTTGCGGTCGCAAATGACGCCGAGAAGAAGGGTCT
TTTCAACCAAGCCGCACAGCATTTTAACCACACCTTTTACTTCCGTTGCATCACCCCTAA
TGGGAAGGCGATGCCAAAGTCCCTTGAGTCTGCTGTTACGGCCCAGTTTGGTTCGGTGGA
ACAGTTTAAAGATGCCTTTGTGCAGGCAGGGGTGAATAACTTTGGCTCGGGTTGGACGTG
GCTGTGCGTGGACCCGTCGAATAAGAATCAGCTCGTTATTGACAATACGAGCAACGCCGG
ATGTCCCTTAACGAAGGGACTGCGCCCCGTCCTCGCAGTGGATGTGTGGGAGCATGCGTA
CTACAAGGACTTTGAAAACCGCCGGCCGGA
>Gilmar.OL620029
GCGGTGAATATATCCATTGCCAGAGGGCGCATGGCGTTGATGTGCTACGCGACGCTGCCT
GACCTTTTAAAACCAAGTGGCGCCCCGGCCGAGTTGCCCAAGTTAGGGTTTAACTGGAAG
GATGGATGTGCCCCTGTCTTCAGCCCGCGCCAGATGGAATTGCACTATACCAAACACCAC
AAGGCGTATGTGGACAAATTAAATGCGCTGGCAGGGACAACATACGATGGGAAGAGCATT
GAGGAGATTATCCTTGCGGTCGCAAATGACGCCGAGAAGAAGGGTCTTTTCAACCAAGCC
GCACAGCATTTTAACCACACCTTTTACTTCCGTTGCATCACCCCTAATGGGAAGGCGATG
CCAAAGTCCCTTGAGTCTGCTGTTACGGCCCAGTTTGGTTCGGTGGAACAGTTTAAAGAT
GCCTTTGTGCAGGCAGGGGTGAATAACTTTGGCTCGGGTTGGACGTGGCTGTGCGTGGAC
CCGTCGAATAAGAATCAGCTCGTTATTGACAATACGAGCAACGCCGGATGTCCCTTAACG
AAGGGACTGCGCCCCGTCCTCGCAGTGGATGTGTGGGAGCATGCGTACTACAAGGACTTT
GAAAACCGCCGGCCGGATTACTT
>JM.OL620030
TGTTGAGACGTGCGGTGAATATATCCATTGCCAGAGGGCGCATGGCGTTGATGAGCTACG
CGACGCTGCCTGACCTTTTAAAACCAAGTGGCGCCCCGGCCGAGTTGCCCAAGTTAGGGT
TTAACTGGAAGGATGGATGTGCCCCTGTCTTCAGCCCGCGCCAGATGGAATTGCACTACA
CCAAACACCACAAGGCGTATGTGGACAAATTAAATGCGCTGGCAGGGACAACATACGATG
GGAAGAGCATTGAGGAGATTATCCTTGCGGTCGCAAATGACGCCGAGAAGAAGGGTCTTT
TCAACCAAGCCGCACAGCATTTTAACCACACCTTTTACTTCCGTTGCATCACCCCTAATG
GGAAGGCGATGCCAAAGTCCCTTGAGTCTGCTGTTACGGCCCAGTTTGGTTCGGTGGAAC
AGTTTAAAGATGCCTTTGTGCAGGCAGGGGTGAATAACTTTGGCTCGGGTTGGACGTGGC
TGTGCGTGGACCCGTCGAATAAGAATCAGCTCGTTATTGACAATACGAGCAACGCCGGAT
GTCCCTTAACGAAGGGACTGCGCCCCGTCCTCGCAGTGGATGTGTGGGAGCATGCGTACT
ACAAGGACTTTGAAAACCGCCGGCCGGATTACTTGA
>Luna.OL620031
GTTGAGACGTGCGGTGAATATATCCATTGCCAGAGGGCGCATGGCGTTGATGAGCTACGC
GACGCTGCCTGACCTTTTAAAACCAAGTGGCGCCCCGGCCGAGTTGCCCAAGTTGGGGTT
TAACTGGAAGGATGGATGTGCCCCTGTCTTCAGCCCGCGCCAGATGGAATTGCACTACAC
CAAACACCACAAGGCGTATGTGGACAAATTAAATGCGCTGGCAGGGACAACATACGATGG
GAAGAGCATTGAGGAGATTATCCTTGCGGTCGCAAATGACGCCGAGAAGAAGGGTCTTTT
CAACCAAGCCGCACAGCATTTTAACCACACCTTTTACTTCCGTTGCATCACCCCTAATGG
GAAGGCGATGCCAAAGTCCCTTGAGTCTGCTGTTACGGCCCAGTTTGGTTCGGTGGAACA
GTTTAAAGATGCCTTTGTGCAGGCAGGGGTGAATAACTTTGGCTCGGGTTGGACGTGGCT
GTGCGTGGACCCGTCGAATAAGAATCAGCTCGTTATTGACAATACGAGCAACGCCGGATG
TCCCTTAACGAAGGGACTGCGCCCCGTCCTCGCAGTGGATGTGTGGGAGCATGCGTACTA
CAAGGACTTTGAAAACCGCCGGCCGGATTACTTGA
>MR.OL620032
AGACGGCGGTGAATATATCCATTGCCAGAGGGCGCATGGCGTTGATGAGCTACGCGACGC
TGCCTGACCTTTTAAAACCAAGTGGCGCCCCGGCCGAGTTGCCCAAGTTAGGGTTTAACT
GGAAGGATGGATGTGCCCCTGTCTTCAGCCCGCGCCAGATGGAATTGCACTACACCAAAC
ACCACAAGGCGTATGTGGACAAATTAAATGCGCTGGCAGGGACAACATACGATGGGAAGA
GCATTGAGGAGATTATCCTTGCGGTCGCAAATGACGCCGAGAAGAAGGGTCTTTTCAACC
AAGCCGCACAGCATTTTAACCACACCTTTTACTTCCGTTGCATCACCCCTAATGGGAAGG
CGATGCCAAAGTCCCTTGAGTCTGCTGTTACGGCCCAGTTTGGTTCGGTGGAACAGTTTA
AAGATGCCTTTGTGCAGGCAGGGGTGAATAACTTTGGCTCGGGTTGGACGTGGCTGTGCG
TGGACCCGTCGAATAAGAATCAGCTCGTTATTGACAATACGAGCAACGCCGGATGTCCCT
TAACGAAGGGACTGCGCCCCGTCCTCGCAGTGGATGTGTGGGAGCATGCGTACTACAAGG
ACTTTGAAAACCGCCGGCCGAATTACTT
>PEBA18.OL620033
GTTGAGAAGCGGCGGTGAATATATCCATTGCCAGAGGGCGCATGGCGTTGATGAGCTACG
CGACGCTGCCTGACCTTTTAAAACCAAGTGGCGCCCCGGCCGAGTTGCCCAAGTTAGGGT
TTAACTGGAAGGATGGATGTGCCCCTGTCTTCAGCCCGCGCCAGATGGAATTGCACTACA
CCAAACACCACAAGGCGTATGTGGACAAATTAAATGCGCTGGCAGGGACAACATACGATG
GGAAGAGCATTGAGGAGATTATCCTTGCGGTCGCAAATGACGCCGAGAAGAAGGGTCTTT
TCAACCAAGCCGCACAGCATTTTAACCACACCTTTTACTTCCGTTGCATCACCCCTAATG
GGAAGGCGATGCCAAAGTCCTTTGAGTCTGCTGTTACGGCCCAGTTTGGTTCGGTGGAAC
AGTTTAAAGATGCCTTTGTGCAGGCAGGGGTGAATAACTTTGGCTCGGGTTGGACGTGGC
TGTGCGTGGACCCGTCGAATAAGAATCAGCTCGTTATTGACAATACGAGCAACGCCGGAT
GTCCCTTAACGAAGGGACTGCGCCCCGTCCTCGCAGTGGATGTGTGGGAGCATGCCTACT
ACAAGGACTTTGAAAACCGCCGGC
>PL0213.OL620034
GTTGAGACGTGCGGTGAATATATCCATTGCCAGAGGGCGCATGGCGTTGATGAGCTACGC
GACGCTGCCTGACCTTTTAAAACCAAGTGGCGCCCCGGCCGAGTTGCCCAAGTTAGGGTT
TAACTGGAAGGATGGATGTGCCCCTGTCTTCAGCCCGCGCCAGATGGAATTGCACTACAC
CAAACACCACAAGGCGTATGTGGACAAATTAAATGCGCTGGCAGGGACAACATACGATGG
GAAGAGCATTGAGGAGATTATCCTTGCGGTCGCAAATGACGCCGAGAAGAAGGGTCTTTT
CAACCAAGCCGCACAGCATTTTAACCACACCTTTTACTTCCGTTGCATCACCCCGAATGG
GAAGGCGATGCCAAAGTCCTTTGAGTCTGCTGTTACGGCCCAGTTTGGTTCGGTGGAACA
GTTTAAAGATGCCTTTGTGCAGGCAGGGGTGAATAACTTTGGCTCGGGTTGGACGTGGCT
GTGCGTGGACCCGTCGAATAAGAATCAGCTCGTTATTGACAATACGAGCAACGCCGGATG
TCCCTTAACGAAGGGACTGCGCCCCGTCCTCGCAGTGGATGTGTGGGAGCATGCCTACTA
CAAGGACTTTGAAAACCGCCGGCCGGATTACTTG
>Quaraizinho.OL620035
GTGAATATATCCATTGCCAGAGGGCGCATGGCGTTGATGAGCTACGCGACGCTGCCTGAC
CTTTTGAAACCAAGTGGTGCCCCGGCCGAGTTGCCCAAGTTAGGGTTTAACTGGAAGGAT
GGATGTGCCCCTGTCTTCAGCCCGCGCCAGATGGAATTGCACTACACCAAACACCACAAG
GCGTATGTGGACAAATTAAATGCGCTGGCAGGGACAAAATACGATGGGAAGAGCATTGAG
GAGATTATCCTTGCGGTCGCAAATGACGCTGAGAAGAAGGGTCTTTTCAACCAAGCCGCA
CAGCATTTTAACCACACCTTTTACTTTCGTTGTATCACCCCTAATGGGAAAGCGATGCCA
AAGTCCCTTGAGTCTGCTGTTACGGCCCAGTTTGGTTCGGTGGAACAGTTTAAAGATGCC
TTTGTGCAGGCAGGGGTGAATAACTTTGGCTCGGGTTGGACATGGCTGTGCGTGGACCCG
TCGAATAAGAATCAGCTCGTTATTGACAATACGAGCAACGCCGGATGTCCCTTAACGAAG
GGACTGCGCCCCGTCCTCGCGGTGGATGTGTGGGAGCATGCGTACTACAAGGACTTTGAA
AACCGCCGGCC
>RN19.OL620036
TGTTGAGACGTGCGGTGAATATATCCATTGCCAGAGGGCGCATGGCGTTGATGAGCTACG
CGACGCTGCCTGACCTTTTAAAACCAAGTGGCGCCCCGGCCGAGTTGCCCAAGTTGGGGT
TTAACTGGAAGGATGGATGTGCCCCTGTCTTCAGCCCGCGCCAGATGGAATTGCACTACA
CCAAACACCACAAGGCGTATGTGGACAAATTAAATGCGCTGGCAGGGACAACATACGATG
GGAAGAGCATTGAGGAGATTATCCTTGCGGTCGCAAATGACGCCGAGAAGAAGGGTCTTT
TCAACCAAGCCGCACAGCATTTTAACCACACCTTTTACTTCCGTTGCATCACCCCTAATG
GGAAGGCGATGCCAAAGTCCCTTGAGTCTGCTGTTACGGCCCAGTTTGGTTCGGTGGAAC
AGTTTAAAGATGCCTTTGTGCAGGCAGGGGTGAATAACTTTGGCTCGGGTTGGACGTGGC
TGTGCGTGGACCCGTCGAATAAGAATCAGCTCGTTATTGACAATACGAGCAACGCCGGAT
GTCCCTTAACGAAGGGACTGCGCCCCGTCCTCGCAGTGGATGTGTGGGAGCATGCGTACT
ACAAGGACTTTGAAAACCGCCGGCCGGATTACTTGA
>RS-12.OL620037
GTTGAGACGTGCGGTGAATATATCCATTGCCAGAGGGCGCATGGCGTTGATGAGCTACGC
GACGCTGCCTGACCTTTTAAAACCAAGTGGCGCCCCGGCCGAGTTGCCCAAGTTGGGGTT
TAACTGGAAGGATGGATGTGCCCCTGTCTTCAGCCCGCGCCAGATGGAATTGCACTACAC
CAAACACCACAAGGCGTATGTGGACAAATTAAATGCGCTGGCAGGGACAACATACGATGG
GAAGAGCATTGAGGAGATTATCCTTGCGGTCGCAAATGACGCCGAGAAGAAGGGTCTTTT
CAACCAAGCCGCACAGCATTTTAACCACACCTTTTACTTCCGTTGCATCACCCCTAATGG
GAAGGCGATGCCAAAGTCCCTTGAGTCTGCTGTTACGGCCCAGTTTGGTTCGGTGGAACA
GTTTAAAGATGCCTTTGTGCAGGCAGGGGTGAATAACTTTGGCTCGGGTTGGACGTGGCT
GTGCGTGGACCCGTCGAATAAGAATCAGCTCGTTATTGACAATACGAGCAACGCCGGATG
TCCCTTAACGAAGGGACTGCGCCCCGTCCTCGCAGTGGATGTGTGGGAGCATGCGTACTA
CAAGGACTTTGAAAACCGCCGGCCGGATTACTT
>RS-21.OL620038
TGTTGAGACGTGCGGTGAATATATCCATTGCCAGAGGGCGCATGGCGTTGATGAGCTACG
CGACGCTGCCTGACCTTTTGAAACCAAGTGGTGCCCCGGCCGAGTTGCCCAAGTTAGGGT
TTAACTGGAAGGATGGATGTGCCCCTGTCTTCAGCCCGCGTCAGATGGAATTGCACTACA
CCAAACACCACAAGGCGTATGTGGACAAATTAAATGCGCTGGCAGGGACAAAATACGATG
GGAAGAGCATTGAGGAGATTATCCTTGCGGTCGCAAATGACGCTGAGAAGAAGGGTCTTT
TCAACCAAGCCGCACAGCATTTTAACCACACCTTTTACTTTCGTTGTATCACCCCTAATG
GGAAGGCGATGCCAAAGTCCCTTGAGTCTGCTGTTACGGCCCAGTTTGGTTCGGTGGAAC
AGTTTAAAGATGCCTTTGTGCAGGCAGGGGTGAATAACTTTGGCTCGGGTTGGACATGGC
TGTGCGTGGACCCGTCGAATAAGAATCAGCTCGTTATTGACAATACGAGCAACGCCGGAT
GTCCCTTAACGAAGGGACTGCGCCCCGTCCTCGCGGTGGATGTGTGGGAGCATGCGTACT
ACAAGGACTTTGAAAACCGCCGGCCGGATTACTT
>Sao_Felipe.OL620039
TGCCAGAGGGCGCATGGCGTTGATGAGCTACGCGACGCTGCCTGACCTTTTAAAACCAAG
TGGCGCCCCGGCCGAGTTGCCCAAGTTAGGGTTTAACTGGAAGGATGGATGTGCCCCTGT
CTTCAGCCCGCGCCAGATGGAATTGCACTACACCAAACACCACAAGGCGTATGTGGACAA
ATTAAATGCGCTGGCAGGGACAACATACGATGGGAAGAGCATTGAGGAGATTATCCTTGC
GGTCGCAAATGACGCCGAGAAGAAGGGTCTTTTCAACCAAGCCGCACAGCATTTTAACCA
CACCTTTTACTTCCGTTGCATCACCCCTAATGGGAAGGCGATGCCAAAGTCCCTTGAGTC
TGCTGTTACGGCCCAGTTTGGTTCGGTGGAACAGTTTAAAGATGCCTTTGTGCAGGCAGG
GGTGAATAACTTTGGCTCGGGTTGGACGTGGCTGTGCGTGGACCCGTCGAATAAGAATCA
GCTCGTTATTGACAATACGAGCAACGCCGGATGTCCCTTAACGAAGGGACTGCGCCCCGT
CCTCGCAGTGGATGTGTGGGAGCATGCGTACTACAAGGACTTTGAAAACCGCCGG
>SC28.OL620040
CGGTGAATATATCCATTGCCAGAGGGCGCATGGCGTTGATGAGCTACGCGACGCTGCCTG
ACCTTTTGAAACCAAGTGGTGCCCCGGCCGAGTTGCCCAAGTTAGGGTTTAACTGGAAGG
ATGGATGTGCCCCTGTCTTCAGCCCGCGTCAGATGGAATTGCACTACACCAAACACCACA
AGGCGTATGTGGACAAATTAAATGCGCTGGCAGGGACAAAATACGATGGGAAGAGCATTG
AGGAGATTATCCTTGCGGTCGCAAATGACGCTGAGAAGAAGGGTCTTTTCAACCAAGCCG
CACAGCATTTTAACCACACCTTTTACTTTCGTTGTATCACCCCTAATGGGAAGGCGATGC
CAAAGTCCCTTGAGTCTGCTGTTACGGCCCAGTTTGGTTCGGTGGAACAGTTTAAAGATG
CCTTTGTGCAGGCAGGGGTGAATAACTTTGGCTCGGGTTGGACATGGCTGTGCGTGGACC
CGTCGAATAAGAATCAGCTCGTTATTGACAATACGAGCAACGCCGGATGTCCCTTAACGA
AGGGACTGCGCCCCGTCCTCGCGGTGGATGTGTGGGAGCATGCGTACTACAAGGACTTTG
AAAACCGCCGG
>SM76.OL620041
TGTTGAGACGTGCGGTGAATATATCCATTGCCAGAGGGCGCATGGCGTTGATGAGCTACG
CGACGCTGCCTGACCTTTTAAAACCAAGTGGCGCCCCGGCCGAGTTGCCCAAGTTAGGGT
TTAACTGGAAGGATGGATGTGCCCCTGTCTTCAGCCCGCGCCAGATGGAATTGCACTACA
CCAAACACCACAAGGCGTATGTGGACAAATTAAATGCGCTGGCAGGGACAACATACGATG
GGAAGAGCATTGAGGAGATTATCCTTGCGGTCGCAAATGACGCCGAGAAGAAGGGTCTTT
TCAACCAAGCCGCACAGCATTTTAACCACACCTTTTACTTCCGTTGCATCACCCCTAATG
GGAAGGCGATGCCAAAGTCCTTTGAGTCTGCTGTTACGGCCCAGTTTGGTTCGGTGGAAC
AGTTTAAAGATGCCTTTGTGCAGGCAGGGGTGAATAACTTTGGCTCGGGTTGGACGTGGC
TGTGCGTGGACCCGTCGAATAAGAATCAGCTCGTTATTGACAATACGAGCAACGCCGGAT
GTCCCTTAACGAAGGGACTGCGCCCCGTCCTCGCAGTGGATGTGTGGGAGCATGCCTACT
ACAAGGACTTTGAAAACCGCCGGCCGGATTACTT
>VL-10.OL620042
AGGGCGCATGGCGTTGATGAGCTACGCGACGCTGCCTGACCTTTTAAACCAAGTGGCGCC
CCGGCCGAGTTGCCCAAGTTAGGGTTTAACTGGAAGGATGGATGTGCCCCTGTCTTCAGC
CCGCGCCAGATGGAATTGCACTACACCAAACACCACAAGGCGTATGTGGACAAATTAAAT
GCGCTGGCAGGGACAACATACGATGGGAAGAGCATTGAGGAGATTATCCTTGCGGTCGCA
AATGACGCCGAGAAGAAGGGTCTTTTCAACCAAGCCGCACAGCATTTTAACCACACCTTT
TACTTCCGTTGCATCACCCCTAATGGGAAGGCGATGCCAAAGTCCCTTGAGTCTGCTGTT
ACGGCCCAGTTTGGTTCGGTGGAACAGTTTAAAGATGCCTTTGTGCAGGCAGGGGTGAAT
AACTTTGGCTCGGGTTGGACGTGGCTGTGCGTGGACCCGTCCAATAATAATCAGCTCGTT
ATTGACAATACGAGCAACGCCGGATGTCCCTTAACGAAGGGACTGCGCCCCGTCCTCGCA
CTGAATGTGTGGGAGCATGCGTACTACAAGGACTTTAAAAACCCCCCGC
>Y.OL620043
CGGTGAATATATCCATTGCCAGAGGGCGCATGGCGTTGATGAGCTACGCGACGCTGCCTG
ACCTTTTAAAACCAAGTGGCGCCCCGGCCGAGTTGCCCAAGTTAGGGTTTAACTGGAAGG
ATGGATGTGCCCCTGTCTTCAGCCCGCGCCAGATGGAATTGCACTACACCAAACACCACA
AGGCGTATGTGGACAAATTAAATGCGCTGGCAGGGACAACATACGATGGGAAGAGCATTG
AGGAGATTATCCTTGCGGTCGCAAATGACGCCGAGAAGAAGGGTCTTTTCAACCAAGCCG
CACAGCATTTTAACCACACCTTTTACTTCCGTTGCATCACCCCTAATGGGAAGGCGATGC
CAAAGTCCCTTGAGTCTGCTGTTACGGCCCAGTTTGGTTCGGTGGAACAGTTTAAAGATG
CCTTTGTGCAGGCAGGGGTGAATAACTTTGGCTCGGGTTGGACGTGGCTGTGCGTGGACC
CGTCGAATAAGAATCAGCTCGTTATTGACAATACGAGCAACGCCGGATGTCCCTTAACGA
AGGGACTGCGCCCCGTCCTCGCAGTGGATGTGTGGGAGCATGCGTACTACAAGGACTTTG
AAAACCGCCG
>CL_Brener.XM_807064
ATGTTGAGACGTGCGGTGAATATATCCATTGCCAGAGGGCGCATGGCGTTGATGAGCTAC
GCGACGCTGCCTGACCTTTTAAAACCAAGTGGCGCCCCGGCCGAGTTGCCCAAGTTGGGG
TTTAACTGGAAGGATGGATGTGCCCCTGTCTTCAGCCCGCGCCAGATGGAATTGCACTAC
ACCAAACACCACAAGGCGTATGTGGACAAATTAAATGCGCTGGCAGGGACAACATACGAT
GGGAAGAGCATTGAGGAGATTATCCTTGCGGTCGCAAATGACGCCGAGAAGAAGGGTCTT
TTCAACCAAGCCGCACAGCATTTTAACCACACCTTTTACTTCCGTTGCATCACCCCTAAT
GGGAAGGCGATGCCAAAGTCCCTTGAGTCTGCTGTTACGGCCCAGTTTGGTTCGGTGGAA
CAGTTTAAAGATGCCTTTGTGCAGGCAGGGGTGAATAACTTTGGCTCGGGTTGGACGTGG
CTGTGCGTGGACCCGTCGAATAAGAATCAGCTCGTTATTGACAATACGAGCAACGCCGGA
TGTCCCTTAACGAAGGGACTGCGCCCCGTCCTCGCAGTGGATGTGTGGGAGCATGCGTAC
TACAAGGACTTTGAAAACCGCCGGCCGGATTACTTGAAGGAGATCTGGTCGGTCATCGAC
TGGGAGTTTGTTGCAAAGATGCATGCGCAGGCAATAAAATAA
>Y.AAX84933
ATGTTGAGACGTGCGGTGAATATATCCATTGCCAGAGGGCGCATGACGTTGATGAGCTAC
GCGACGCTGCCTGACCTTTTAAAACCAAGTGGCGCCCCGGCCGAGTTGCCCAAGTTAGGG
TTTAACTGGAAGGATGGATGTGCCCCTGTCTTCAGCCCGCGCCAGATGGAATTGCACTAC
ACCAAACACCACAAGGCGTATGTGGACAAATTAAATGCGCTGGCAGGGACAACATACGAT
GGGAAGAGCATTGAGGAGATTATCCTTGCGGTCGCAAATGACGCCGAGAAGAAGGGTCTT
TTCAACCAAGCCGCACAGCATTTTAACCACACCTTTTACTTCCGTTGCATCACCCCTAAT
GGGAAGGCGATGCCAAAGTCCCTTGAGTCTGCTGTTACGGCCCAGTTTGGTTCGGTGGAA
CAGTTTAAAGATGCCTTTGTGCAGGCAGGGGTGAATAACTTTGGCTCGGGTTGGACGTGG
CTGTGCGTGGACCCGTCGAATAAGAATCAGCTCGTTATTGACAATACGAGCAACGCCGGA
TGTCCCTTAACGAAGGGACTGCGCCCCGTCCTCGCAGTGGATGTGTGGGAGCATGCGTAC
TACAAGGACTTTGAAAACCGCCGGCCGGATTACTTGA
>Y.AAX84936
ATGTTGAGACGTGCGGTGAATATATCCATTGCCAGAGGGCGCATGACGTTGATGAGCTAC
GCGACGCTGCCTGACCTTTTAAAACCAAGTGGCGCCCCGGCCGAGTTGCCCAAGTTGGGG
TTTAACTGGAAGGATGGATGTGCCCCTGTCTTCAGCCCGCGCCAGATGGAATTGCACTAC
ACCAAACACCACAAGGCGTATGTGGACAAATTAAATGCGCTGGCAGGGACAACATACGAT
GGGAAGAGCATTGAGGAGATTATCCTTGCGGTCGCAAATGACGCCGAGAAGAAGGGTCTT
TTCAACCAAGCCGCACAGCATTTTAACCACACCTTTTACTTCCGTTGCATCACCCCTAAT
GGGAAGGCGATGCCAAAGTCCCTTGAGTCTGCTGTTACGGCCCAGTTTGGTTCGGTGGAA
CAGTTTAAAGATGCCTTTGTGCAGGCAGGGGTGAATAACTTTGGCTCGGGTTGGACGTGG
CTGTGCGTGGACCCGTCGAATAAGAATCAGCTCGTTATTGACAATACGAGCAACGCCGGA
TGTCCCTTAACAAAGGGACTGCGCCCCGTCCTCGCAGTGGATGTGTGGGAGCATGCGTAC
TACAAGGACTTTGAAAACCGCCGGCCGGATTACTTGA
>17LER.AAX84930
ATGTTGAGACGTGCGGTGAATATATCCATTGCCAGAGGGCGCATGGCGTTGATGAGCTAC
GCGACGCTGCCTGACCTTTTGAAACCAAGTGGTGCCCCGGCCGAGTTGCCCAAGTTAGGG
TTTAACTGGAAGGATGGATGTGCCCCTGTCTTCAGCCCGCGCCAGATGGAATTGCACTAC
ACCAAACACCACAAGGCGTATGTGGACAAATTAAATGCGCTGGCAGGGACAAAATACGAT
GGGAAGAGCATTGAGGAGATTATCCTTGCGGTCGCAAATGACGCTGAGAAGAAGGGTCTT
TTCAACCAAGCCGCACAGCATTTTAACCACACCTTTTACTTTCGTTGTATCACCCCTAAT
GGGAAGGCGATGCCAAAGTCCCTTGAGTCTGCTGTTACGGCCCAGTTTGGTTCGGTGGAA
CAGTTTAAAGATGCCTTTGTGCAGGCAGGGGTGAATAACTTTGGCTCGGGTTGGACATGG
CTGTGCGTGGACCCGTCGAATAAGAATCAGCTCGTTATTGACAATACGAGCAACGCCGGA
TGTCCCTTAACGAAGGGACTGCGCCCCGTCCTCGCGGTGGATGTGTGGGAGCATGCGTAC
TACAAGGACTTTGAAAACCGCCGGCCGGATTACTTGA
>17WTS.AAX84931
ATGTTGAGACGTGCGGTGAATATATCCATTGCCAGAGGGCGCATGGCGTTGATGAGCTAC
GCGACGCTGCCTGACCTTTTGAAACCAAGTGGTGCCCCGGCCGAGTTGCCCAAGTTAGGG
TTTAACTGGAAGGATGGATGTGCCCCTGTCTTCAGCCCGCGCCAGATGGAATTGCACTAC
ACCAAACACCACAAGGCGTATGTGGACAAATTAAATGCGCTGGCAGGGACAAAATACGAT
GGGAAGAGCATTGAGGAGATTATCCTTGCGGTCGCAAATGACGCTGAGAAGAAGGGTCTT
TTCAACCAAGCCGCACAGCATTTTAACCACACCTTTTACTTTCGTTGTATCACCCCTAAT
GGGAAGGCGATGCCAAAGTCCCTTGAGTCTGCTGTTACGGCCCAGTTTGGTTCGGTGGAA
CAGTTTAAAGATGCCTTTGTGCAGGCAGGGGTGAATAACTTTGGCTCGGGTTGGACATGG
CTGTGCGTGGACCCGTCGAATAAGAATCAGCTCGTTATTGACAATACGAGCAACGCCGGA
TGTCCCTTAACGAAGGGACTGCGCCCCGTCCTCGCGGTGGATGTGTGGGAGCATGCGTAC
TACAAGGACTTTGAAAACCGCCGGCCGGATTACTTGA
>Barra_Seca.AAX84932
ATGTTGAGACGTGCGGTGAATATATCCATTGCCAGAGGGCGCATGGCGTTGATGAGCTAC
GCGACGCTGCCTGACCTTTTGAAACCAAGTGGTGCCCCGGCCGAGTTGCCCAAGTTAGGG
TTTAACTGGAAGGATGGATGTGCCCCTGTCTTCAGCCCGCGCCAGATGGAATTGCACTAC
ACCAAACACCACAAGGCGTATGTGGACAAATTAAATGCGCTGGCAGGGACAAAATACGAT
GGGAAGAGCATTGAGGAGATTATCCTTGCGGTCGCAAATGACGCTGAGAAGAAGGGTCTT
TTCAACCAAGCCGCACAGCATTTTAACCACACCTTTTACTTTCGTTGTATCACCCCTAAT
GGGAAGGCGATGCCAAAGTCCCTTGAGTCTGCTGTTACGGCCCAGTTTGGTTCGGTGGAA
CAGTTTAAAGATGCCTTTGTGCAGGCAGGGGTGAATAACTTTGGCTCGGGTTGGACATGG
CTGTGCGTGGACCCGTCGAATAAGAATCAGCTCGTTATTGACAATACGAGCAACGCCGGA
TGTCCCTTAACGAAGGGACTGCGCCCCGTCCTCGCGGTGGATGTGTGGGAGCATGCGTAC
TACAAGGACTTTGAAAACCGCCGGCCGGATTACTTGA
>YUYU.AAX84938
ATGTTGAGACGTGCGGTGAATATATCCATTGCCAGAGGGCGCATGGCGTTGATGAGCTAC
GCGACGCTGCCTGACCTTTTGAAACCAAGTGGTGCCCCGGCCGAGTTGCCCAAGTTAGGG
TTTAACTGGAAGGATGGATGTGCCCCTGTCTTCAGCCCGCGCCAGATGGAATTGCACTAC
ACCAAACACCACAAGGCGTATGTGGACAAATTAAATGCGCTGGCAGGGACAAAATACGAT
GGGAAGAGCATTGAGGAGATTATCCTTGCGGTCGCAAATGACGCTGAGAAGAAGGGTCTT
TTCAACCAAGCCGCACAGCATTTTAACCACACCTTTTACTTTCGTTGTATCACCCCTAAT
GGGAAGGCGATGCCAAAGTCCCTTGAGTCTGCTGTTACGGCCCAGTTTGGTTCGGTGGAA
CAGTTTAAAGATGCCTTTGTGCAGGCAGGGGTGAATAACTTTGGCTCGGGTTGGACATGG
CTGTGCGTGGACCCGTCGAATAAGAATCAGCTCGTTATTGACAATACGAGCAACGCCGGA
TGTCCCTTAACGAAGGGACTGCGCCCCGTCCTCGCGGTGGATGTGTGGGAGCATGCGTAC
TACAAGGACTTTGAAAACCGCCGGCCGGATTACTTGA
>CL_Brener.AAX84934
ATGTTGAGACGTGCGGTGAATATATCCATTGCCAGAGGGCGCATGGCGTTGATGAGCTAC
GCGACGCTGCCTGACCTTTTAAAACCAAGTGGCGCCCCGGCCGAGTTGCCCAAGTTGGGG
TTTAACTGGAAGGATGGATGTGCCCCTGTCTTCAGCCCGCGCCAGATGGAATTGCACTAC
ACCAAACACCACAAGGCGTATGTGGACAAATTAAATGCGCTGGCAGGGACAACATACGAT
GGGAAGAGCATTGAGGAGATTATCCTTGCGGTCGCAAATGACGCCGAGAAGAAGGGTCTT
TTCAACCAAGCCGCACAGCATTTTAACCACACCTTTTACTTCCGTTGCATCACCCCTAAT
GGGAAGGCGATGCCAAAGTCCCTTGAGTCTGCCGTTACGGCCCAGTTTGGTTCGGTGGAA
CAGTTTAAAGATGCCTTTGTGCAGGCAGGGGTGAATAACTTTGGCTCGGGTTGGACGTGG
CTGTGCGTGGACCCGTCGAATAAGAATCAGCTCGTTATTGACAATACGAGCAACGCCGGA
TGTCCCTTAACGAAGGGACTGCGCCCCGTCCTCGCAGTGGATGTGTGGGAGCATGCGTAC
TACAAGGACTTTGAAAACCGCCGGCCGGATTACTTGA
>JA.AAX84935
ATGTTGAGACGTGCGGTGAATATATCCATTGCCAGAGGGCGCATGGCGTTGATGAGCTAC
GCGACGCTGCCTGACCTTTTAAAACCAAGTGGCGCCCCGGCCGAGTTGCCCAAGTTGGGG
TTTAACTGGAAGGATGGATGTGCCCCTGTCTTCAGCCCGCGCCAGATGGAATTGCACTAC
ACCAAACACCACAAGGCGTATGTGGACAAATTAAATGCGCTGGCAGGGACAACATACGAT
GGGAAGAGCATTGAGGAGATTATCCTTGCGGTCGCAAATGACGCCGAGAAGAAGGGTCTT
TTCAACCAAGCCGCACAGCATTTTAACCACACCTTTTACTTCCGTTGCATCACCCCTAAT
GGGAAGGCGATGCCAAAGTCCCTTGAGTCTGCTGTTACGGCCCAGTTTGGTTCGGTGGAA
CAGTTTAAAGATGCCTTTGTGCAGGCAGGGGTGAATAACTTTGGCTCGGGTTGGACGTGG
CTGTGCGTGGACCCGTCGAATAAGAATCAGCTCGTTATTGACAATACGAGCAACGCCGGA
TGTCCCTTAACGAAGGGACTGCGCCCCGTCCTCGCAGTGGATGTGTGGGAGCATGCGTAC
TACAAGGACTTTGAAAACCGCCGGCCGGATTACTTGA
>São_Felipe.AAX84937
ATGTTGAGACGTGCGGTGAATATATCCATTGCCAGAGGGCGCATGGCGTTGATGAGCTAC
GCGACGCTGCCTGACCTTTTAAAACCAAGTGGCGCCCCGGCCGAGTTGCCCAAGTTAGGG
TTTAACTGGAAGGATGGATGTGCCCCTGTCTTCAGCCCGCGCCAGATGGAATTGCACTAC
ACCAAACACCACAAGGCGTATGTGGACAAATTAAATGCGCTGGCAGGGACAACATACGAT
GGGAAGAGCATTGAGGAGATTATCCTTGCGGTCGCAAATGACGCCGAGAAGAAGGGTCTT
TTCAACCAAGCCGCACAGCATTTTAACCACACCTTTTACTTCCGTTGCATCACCCCTAAT
GGGAAGGCGATGCCAAAGTCCCTTGAGTCTGCTGTTACGGCCCAGTTTGGTTCGGTGGAA
CAGTTTAAAGATGCCTTTGTGCAGGCAGGGGTGAATAACTTTGGCTCGGGTTGGACGTGG
CTGTGCGTGGACCCGTCGAATAAGAATCAGCTCGTTATTGACAATACGAGCAACGCCGGA
TGTCCCTTAACAAAGGGACTGCGCCCCGTCCTCGCAGTGGATGTGTGGGAGCATGCGTAC
TACAAGGACTTTGAAAACCGCCGGCCGGATTACTTGA
>VL-10.AAX84939
ATGTTGAGACGTGCGGTGAATATATCCATTGCCAGAGGGCGCATGGCGTTGATGAGCTAC
GCGACGCTGCCTGACCTTTTAAAACCAAGTGGCGCCCCGGCCGAGTTGCCCAAGTTAGGG
TTTAACTGGAAGGATGGATGTGCCCCTGTCTTCAGCCCGCGCCAGATGGAATTGCACTAC
ACCAAACACCACAAGGCGTATGTGGACAAATTAAATGCGCTGGCAGGGACAACATACGAT
GGGAAGAGCATTGAGGAGATTATCCTTGCGGTCGCAAATGACGCCGAGAAGAAGGGTCTT
TTCAACCAAGCCGCACAGCATTTTAACCACACCTTTTACTTCCGTTGCATCACCCCTAAT
GGGAAGGCGATGCCAAAGTCCCTTGAGTCTGCTGTTACGGCCCAGTTTGGTTCGGTGGAA
CAGTTTAAAGATGCCTTTGTGCAGGCAGGGGTGAATAACTTTGGCTCGGGTTGGACGTGG
CTGTGCGTGGACCCGTCGAATAAGAATCAGCTCGTTATTGACAATACGAGCAACGCCGGA
TGTCCCTTAACGAAGGGACTGCGCCCCGTCCTCGCAGTGGATGTGTGGGAGCATGCGTAC
TACAAGGACTTTGAAAACCGCCGGCCGGATTACTTGA
