# Supplementary material for: Trypanosoma cruzi iron superoxide dismutases: insights from phylogenetics to chemotherapeutic target assessment
Source: Parasit Vectors. 2022 Jun 6;15:194. doi: 10.1186/s13071-022-05319-2 (PMC9169349; doi:10.1186/s13071-022-05319-2)
Supplement: Supplementary file 1 — Additional file 1: Figure S1. Nucleotide sequences (FeSOD-A and FeSOD-B genes) of the datasets used in this study. [file 13071_2022_5319_MOESM1_ESM.zip › FeSODB_sequences.fasta]

>2137.OL620044
TCCTCCGCTCCCATGGGGCTACGATGGGCTTGCGGCAAAAGGCCTCTCAAAGCAGCAGGT
GACGCTCCACTACGACAAACACCATCAGGGGTATGTGACGAAACTCAACGCCGCGGCGCA
GACAAACTCCGCGCTTGCAACGAAAAGCATCGAGGAAATCATCAGGACGGAGAAAGGCCC
CATCTTCAACCTTGCGGCGCAGATTTTTAACCACACGTTCTACTGGGAGAGCATGTGTCC
TAATGGCGGTGGCGAGCCGACGGGAAAAGTTGCCGACGAGATCAACGCTTCATTTGGCAG
TTTTGCGAAGTTCAAGGAGGAGTTTACAAACGTGGCTGTGGGCCACTTTGGCTCGGGTTG
GGCGTGGCTTGTGAAGGACACCAATTCCGGCAAACTGAAAGTCTACCAGACGCATGACGC
GGGATGTCCACTGACAGAGCCCAACTTGAAGCCTCTCCTTACATGCGATGTATGGGAGCA
TGCGTACTACGTGGACTACAAGAACGACCGTGCGGCATATGTGCAGACCTTTTGGAACGT
TGTCAACTGGAAGAACGTGGAAC
>2549.OL620045
TCCTCCGCTCCCATGGGGCTACGATGGGCTTGCGGCAAAAGGCCTCTCAAAGCAGCAGGT
GACGCTCCACTACGACAAGCACCATCAGGGGTATGTGACGAAACTCAACGCTGCGGCGCA
GACAAACTCCGCGCTTGCAACGAAGAGCGTCGAGGAGATCATCAGGACGGAGAAAGGCCC
CATCTTCAACCTTGCGGCGCAGATTTTTAACCACACGTTCTACTGGGAGAGCATGTGTCC
TAATGGCGGTGGCGAGCCGACGGGAAAACTTGCCGACGAGATCAACGCTTCATTTGGCAG
TTTTGCGAAGTTCAAGGAGGAGTTTACAAACGTGGCTGTGGGCCACTTTGGCTCGGGTTG
GGCGTGGCTTGTGAAGGACACCAATTCCGGCAAACTGAAGGTCTACCAGACGCATGACGC
GGGATGTCCACTGACAGAGCCCAACTTGAAGCCTCTCCTTACATGCGATGTATGGGAGCA
TGCGTACTACGTGGACTACAAGAACGACCGTGCGGCATACGTGCAGACCTTTTGGAACGT
TGTCAACTGGAAGAACGTGGAACGGCAACTTTGA
>3253.OL620046
AAGGCCTCTCAAAGCAGCAGGTGACGCTCCACTACGACAAGCACCATCAGGGGTATGTGA
CGAAACTCAACGCTGCGGCGCAGACAAACTCCGCGCTTGCAACGAAGAGCATCGAGGAGA
TCATCAGGACGGAGAAAGGCCCCATCTTCAACCTTGCGGCGCAGATTTTTAACCACACGT
TCTACTGGGAGAGCATGTGTCCTAATGGCGGTGGCGAGCCGACGGGAAAAGTTGCCGACG
AGATCAACGCTTCATTTGGCAGTTTTGCGAAGTTCAAGGAGGAGTTTACAAACGTGGCTG
TGGGCCACTTTGGCTCGGGTTGGGCGTGGCTTGTGAAGGACACCAATTCCGGCAAACTGA
AGGTCTACCAGACGCATGACGCGGGATGTCCACTGACAGAGCCCAACTTGAAGCCTCTCC
TTACATGCGATGTATGGGAGCATGCGTACTACGTGGACTACAAGAACGACCGTGCGGCAT
ACGTGCAGACCTTTTGGAACGTTGTCAACTGGAAGAACGTGGAA
>AM64.OL620047
TCCTCCGCTCCCATGGGGCTACGATGGGCTTGCGGCAAAAGGCCTCTCAAAGCAGCAGGT
GACGCTCCACTACGACAAGCACCATCAGGGGTATGTGACGAAACTCAACGCCGCGGCGCA
GACAAACTCCGCGCTTGCAACGAAGAGCATCGAGGAGATCATCAGGACGGAGAAAGGCCC
CATCTTCAACCTTGCGGCGCAGATTTTTAACCACACGTTCTACTGGGAGAGCATGTGTCC
TAATGGCGGTGGCGAGCCCACGGGAAAGCTTGCCGACGAGATCAACGCTTCATTTGGCAG
TTTTGCGAAGTTCAAGGAGGAGTTTACAAACGTGGCTGTGGGCCACTTTGGCTCGGGTTG
GGCGTGGCTTGTGAAGGACACCAATTCCGGCAAACTGAAGGTCTACCAGACGCATGACGC
GGGATGTCCACTGACAGAGCCCAACTTGAAGCCTCTCCTTACATGCGATGTATGGGAGCA
TGCGTACTACGTGGACTACAAGAACGACCGTGCGGCATACGTGCAGACCTTTTGGAACGT
TGTCAACTGGAAGAACGTGGA
>Berenice.OL620048
TCCTCCGCTCCCATGGGGCTACGATGGGCTTGCGGCAAAAGGCCTCTCAAAGCAGCAGGT
GACGCTCCACTACGACAAGCACCATCAGGGGTATGTGACGAAACTCAACGCTGCGGCGCA
GACAAACTCCGCGCTTGCAACGAAGAGCATCGAGGAGATCATCAGGACGGAGAAAGGCCC
CATCTTCAACCTTGCGGCGCAGATTTTTAACCACACGTTCTACTGGGAGAGCATGTGTCC
TAATGGCGGTGGCGAGCCGACGGGAAAACTTGCCGACGAGATCAACGCTTCATTTGGCAG
TTTTGCGAAGTTCAAGGAGGAGTTTACAAACGTGGCTGTGGGCCACTTTGGCTCGGGTTG
GGCGTGGCTTGTGAAGGACACCAATTCCGGCAAACTGAAGGTCTACCAGACGCATGACGC
GGGATGTCCACTGACAGAGCCCAACTTGAAGCCTCTCCTTACATGCGATGTATGGGAGCA
TGCGTACTACGTGGACTACAAGAACGACCGTGCGGCATACGTGCAGAC
>Bug2149cl10.OL620049
GCGGCAAAAGGCCTCTCAAAGCAGCAGGTGACGCTCCACTACGACAAACACCATCAGGGG
TATGTGACGAAACTCAACGCCGCGGCGCAGACAAACTCCGCGCTTGCAACGAAAAGCATC
GAGGAAATCATCAGGACGGAGAAAGGCCCCATCTTCAACCTTGCGGCGCAGATTTTTAAC
CACACGTTCTACTGGGAGAGCATGTGTCCTAATGGCGGTGGCGAGCCGACGGGAAAAGTT
GCCGACGAGATCAACGCTTCATTTGGCAGTTTTGCGAAGTTCAAGGAGGAGTTTACAAAC
GTGGCTGTGGGCCACTTTGGCTCGGGTTGGGCGTGGCTTGTGAAGGACACCAATTCCGGA
AAACTGAAAGTCTACCAGACGCATGACGCGGGATGTCCACTGACAGAGCCCAACTTGAAG
CCTCTTCTTACATGCGATGTATGGGAGCATGCGTACTACGTGGACTACAAGAACGACCGT
GCGGCATATGTGCAGACCTTTTGGAACGTTGTCAACTGGAAGAACGTGGA
>Buriti.OL620050
TGGGCTTGCGGCAAAAGGCCTCTCAAAGCAGCAGGTGACGCTCCACTACGACAAGCACCA
TCAGGGGTATGTGACGAAACTCAACGCTGCGGCGCAGACAAACTCCGCGCTTGCAACGAA
GAGCATCGAGGAGATCATCAGGACGGAGAAAGGCCCCATCTTCAACCTTGCGGCGCAGAT
TTTTAACCACACGTTCTACTGGGAGAGCATGTGTCCTAATGGCGGTGGCGAGCCGACGGG
AAAACTTGCCGACGAGATCAACGCTTCATTTGGCAGTTTTGCGAAGTTCAAGGAGGAGTT
TACAAACGTGGCTGTGGGCCACTTTGGCTCGGGTTGGGCGTGGCTTGTGAAGGACACCAA
TTCCGGCAAACTGAAGGTCTACCAGACGCATGACGCGGGATGTCCACTGACAGAGCCCAA
CTTGAAGCCTCTCCTTACATGCGATGTATGGGAGCATGCGTACTACGTGGACTACAAGAA
CGACCGTGCGGCATACGTGCAGACCTTTTGGAACGTTGTCAACTGGAAGAACGTGGAAC
>C00041.OL620051
TCCTCCGCTCCCATGGGGCTACGATGGGCTTGCGGCAAAAGGCCTCTCAAAGCAGCAGGT
GACGCTCCACTACGACAAGCACCATCAGGGGTATGTGACGAAACTCAACGCCGCGGCGCA
GACAAACTCCGCGCTTGCAACGAAGAGCATCGAGGAGATCATCAGGACGGAGAAAGGCCC
CATCTTCAACCTTGCGGCGCAGATTTTTAACCACACGTTCTACTGGGAGAGCATGTGTCC
TAATGGCGGTGGCGAGCCCACGGGAAAGCTTGCCGACGAGATCAACGCTTCATTTGGCAG
TTTTGCGAAGTTCAAGGAGGAGTTTACAAACGTGGCTGTGGGCCACTTTGGCTCGGGTTG
GGCGTGGCTTGTGAAGGACACCAATTCCGGCAAACTGAAGGTCTACCAGACGCATGACGC
GGGATGTCCACTGACAGAGCCCAACTTGAAGCCTCTCCTTACATGCGATGTATGGGAGCA
TGCGTACTACGTGGACTACAAGAACGACCGTGCGGCATACGTGCAGACCTTTTGGAACGT
TGTCAACTGGAAGAACGTGG
>C00113.OL620052
GGGCTTGCGGCAAAAGGCCTCTCAAAGCAGCAGGTGACGCTCCACTACGACAAACACCAT
CAGGGGTATGTGACGAAACTCAACGCCGCGGCGCAGACAAACTCCGCGCTTGCAACGAAA
AGCATCGAGGAAATCATCAGGACGGAGAAAGGCCCCATCTTCAACCTTGCGGCGCAGATT
TTTAACCACACGTTCTACTGGGAGAGCATGTGTCCTAATGGCGGTGGCGAGCCGACGGGA
AAAGTTGCCGACGAGATCAACGCTTCATTTGGCAGTTTTGCGAAGTTCAAGGAGGAGTTT
ACAAACGTGGCTGTGGGCCACTTTGGCTCGGGTTGGGCGTGGCTTGTGAAGGACACCAAT
TCCGGAAAACTGAAAGTCTACCAGACGCATGACGCGGGATGTCCACTGACAGAGCCCAAC
TTGAAGCCTCTTCTTACATGCGATGTATGGGAGCATGCGTACTACGTGGACTACAAGAAC
GACCGTGCGGCATATGTGCAGACCTTTTGGAACGTTGTCAACTGGAAGAACGTG
>C00370.OL620053
GGGCTTGCGGCAAAAGGCCTCTCAAAGCAGCAGGTGACGCTCCACTACGACAAGCACCAT
CAGGGGTATGTGACGAAACTCAACGCCGCGGCGCAGACAAACTCCGCGCTTGCAACGAAG
AGCATCGAGGAGATCATCAGGACGGAGAAAGGCCCCATCTTCAACCTTGCGGCGCAGATT
TTTAACCACACGTTCTACTGGGAGAGCATGTGTCCTAATGGGGGTGGCGAGCCGACGGGA
AAAGTTGCCGACGAGATCAACGCTTCATTTGGCAGTTTTGCGAAGTTCAAGGAGGAGTTT
ACAAACGTGGCTGTGGGCCACTTTGGCTCGGGTTGGGCGTGGCTTGTGAAGGACACCAAT
TCCGGCAAACTGAAAGTCTACCAGACGCATGACGCGGGATGTCCACTGACAGAGCCCAAC
TTGAAGCCTCTCCTTACATGCGATGTATGGGAGCATGCGTACTACGTGGACTACAAGAAC
GACCGTGCGGCATATGTTCAGACCTTTTGGAACGTTGTCAACTGGAAGAACGTGGAAC
>C00471.OL620054
TTCCTCCGCTCCCATGGGGCTACGATGGGCTTGCGGCAAAAGGCCTCTCAAAGCAGCAGG
TGACGCTCCACTACGACAAGCACCATCAGGGGTATGTGACGAAACTCAACGCCGCGGCGC
AGACAAACTCCGCGCTTGCAACGAAGAGCATCGAGGAGATCATCAGGACGGAGAAAGGCC
CCATCTTCAACCTTGCGGCGCAGATTTTTAACCACACGTTCTACTGGGAGAGCATGTGTC
CTAATGGCGGTGGCGAGCCCACGGGAAAGCTTGCCGACGAGATCAACGCTTCATTTGGCA
GTTTTGCGAAGTTCAAGGAGGAGTTTACAAACGTGGCTGTGGGCCACTTTGGCTCGGGTT
GGGCGTGGCTTGTGAAGGACACCAATTCCGGCAAACTGAAGGTCTACCAGACGCATGACG
CGGGATGTCCACTGACAGAGCCCAACTTGAAGCCTCTCCTTACATGCGATGTATGGGAGC
ATGCGTACTACGTGGACTACAAGAACGACCGTGCGGCATACGTGCAGACCTTTTGGAACG
TTGTCAACTGGAAGAACGTGGAA
>C00524.OL620055
CTCTCAAAGCAGCAGGTGACGCTCCACTACGACAAGCACCATCAGGGGTATGTGACGAAA
CTCAACGCCGCGGCGCAGACAAACTCCGCGCTTGCAACGAAGAGCATCGAGGAGATCATC
AGGACGGAGAAAGGCCCCATCTTCAACCTTGCGGCGCAGATTTTTAACCACACGTTCTAC
TGGGAGAGCATGTGTCCTAATGGCGGTGGCGAGCCCACGGGAAAGCTTGCCGACGAGATC
AACGCTTCATTTGGCAGTTTTGCGAAGTTCAAGGAGGAGTTTACAAACGTGGCTGTGGGC
CACTTTGGCTCGGGTTGGGCGTGGCTTGTGAAGGACACCAATTCCGGCAAACTGAAGGTC
TACCAGACGCATGACGCGGGATGTCCACTGACAGAGCCCAACTTGAAGCCTCTCCTTACA
TGCGATGTATGGGAGCATGCGTACTACGTGGACTACAAGAACGACCGTGCGGCATACGTG
CAGACCTTTTGGAACGTTGTCAACTGGAAGAACGTGGA
>C00526.OL620056
CCTCCGCTCCCATGGGGCTACGATGGGCTTGCGGCAAAAGGCCTCTCAAAGCAGCAGGTG
ACGCTCCACTACGACAAGCACCATCAGGGGTATGTGACGAAACTCAACGCCGCGGCGCAG
ACAAACTCCGCGCTTGCAACGAAGAGCATCGAGGAGATCATCAGGACGGAGAAAGGCCCC
ATCTTCAACCTTGCGGCGCAGATTTTTAACCACACGTTCTACTGGGAGAGCATGTGTCCT
AATGGCGGTGGCGAGCCCACGGGAAAGCTTGCCGACGAGATCAACGCTTCATTTGGCAGT
TTTGCGAAGTTCAAGGAGGAGTTTACAAACGTGGCTGTGGGCCACTTTGGCTCGGGTTGG
GCGTGGCTTGTGAAGGACACCAATTCCGGCAAACTGAAGGTCTACCAGACGCATGACGCG
GGATGTCCACTGACAGAGCCCAACTTGAAGCCTCTCCTTACATGCGATGTATGGGAGCAT
GCGTACTACGTGGACTACAAGAACGACCGTGCGGCATACGTGCAGACCTTTTGGAACGTT
GTCAACTGGAAGAACGTG
>C00566.OL620057
CCTCCGCTCCCATGGGGCTACGATGGGCTTGCGGCAAAAGGCCTCTCAAAGCAGCAGGTG
ACGCTCCACTACGACAAGCACCATCAGGGGTATGTGACGAAACTCAACGCCGCGGCGCAG
ACAAACTCCGCGCTTGCAACGAAGAGCATCGAGGAGATCATCAGGACGGAGAAAGGCCCC
ATCTTCAACCTTGCGGCGCAGATTTTTAACCACACGTTCTACTGGGAGAGCATGTGTCCT
AATGGGGGTGGCGAGCCGACGGGAAAAGTTGCCGACGAGATCAACGCTTCATTTGGCAGT
TTTGCGAAGTTCAAGGAGGAGTTTACAAACGTGGCTGTGGGCCACTTTGGCTCGGGTTGG
GCGTGGCTTGTGAAGGACACCAATTCCGGCAAACTGAAAGTCTACCAGACGCATGACGCG
GGATGTCCACTGACAGAGCCCAACTTGAAGCCTCTCCTTACATGCGATGTATGGGAGCAT
GCGTACTACGTGGACTACAAGAACGACCGTGCGGCATATGTTCAGACCTTTTGGAACGTT
GTCAACTGGAAGAACGTGGAAC
>C00601.OL620058
TCCTCCGCTCCCATGGGGCTACGATGGGCTTGCGGCAAAAGGCCTCTCAAAGCAGCAGGT
GACGCTCCACTACGACAAGCACCATCAGGGGTATGTGACGAAACTCAACGCCGCGGCGCA
GACAAACTCCGCGCTTGCAACGAAGAGCATCGAGGAGATCATCAGGACGGAGAAAGGCCC
CATCTTCAACCTTGCGGCGCAGATTTTTAACCACACGTTCTACTGGGAGAGCATGTGTCC
TAATGGCGGTGGCGAGCCCACGGGAAAGCTTGCCGACGAGATCAACGCTTCATTTGGCAG
TTTTGCGAAGTTCAAGGAGGAGTTTACAAACGTGGCTGTGGGCCACTTTGGCTCGGGTTG
GGCGTGGCTTGTGAAGGACACCAATTCCGGCAAACTGAAGGTCTACCAGACGCATGACGC
GGGATGTCCACTGACAGAGCCCAACTTGAAGCCTCTCCTTACATGCGATGTATGGGAGCA
TGCGTACTACGTGGACTACAAGAACGACCGTGCGGCATACGTGCAGACCTTTTGGAACGT
TGTCAACTGGAAGAACGTGGAAC
>CL.OL620059
CCTCCGCTCCCATGGGGCTACGATGGGCTTGCGGCAAAAGGCCTCTCAAAGCAGCAGGTG
ACGCTCCACTACGACAAGCACCATCAGGGGTATGTGACGAAACTCAACGCTGCGGCGCAG
ACAAACTCCGCGCTTGCAACGAAGAGCATCGAGGAGATCATCAGGACGGAGAAAGGCCCC
ATCTTCAACCTTGCGGCGCAGATTTTTAACCACACGTTCTACTGGGAGAGCATGTGTCCT
AATGGCGGTGGCGAGCCGACGGGAAAACTTGCCGACGAGATCAACGCTTCATTTGGCAGT
TTTGCGAAGTTCAAGGAGGAGTTTACAAACGTGGCTGTGGGCCACTTTGGCTCGGGTTGG
GCGTGGCTTGTGAAGGACACCAATTCCGGCAAACTGAAGGTCTACCAGACGCATGACGCG
GGATGTCCACTGACAGAGCCCAACTTGAAGCCTCTCCTTACATGCGATGTATGGGAGCAT
GCGTACTACGTGGACTACAAGAACGACCGTGCGGCATACGTGCAGACCTTTTGGAACGTT
GTCAACTGGAAGAACGTG
>CL_Brener.OL620060
TCCTCCGCTCCCATGGGGCTACGATGGGCTTGCGGCAAAAGGCCTCTCAAAGCAGCAGGT
GACGCTCCACTACGACAAACACCATCAGGGGTATGTGACGAAACTCAACGCCGCGGCGCA
GACAAACTCCGCGCTTGCAACGAAAAGCATCGAGGAAATCATCAGGACGGAGAAAGGCCC
CATCTTCAACCTTGCGGCGCAGATTTTTAACCACACGTTCTACTGGGAGAGCATGTGTCC
TAATGGCGGTGGCGAGCCGACGGGAAAAGTTGCCGACGAGATCAACGCTTCATTTGGCAG
TTTTGCGAAGTTCAAGGAGGAGTTTACAAACGTGGCTGTGGGCCACTTTGGCTCGGGTTG
GGCGTGGCTTGTGAAGGACACCAATTCCGGAAAACTGAAAGTCTACCAGACGCATGACGC
GGGATGTCCACTGACAGAGCCCAACTTGAAGCCTCTCCTTACATGCGATGTATGGGAGCA
TGCGTACTACGTGGACTACAAGAACGACCGTGCGGCATATGTGCAGACCTTTTG
>Colombiana.OL620061
GGCTTGCGGCAAAAGGCCTCTCAAAGCAGCAGGTGACGCTCCACTACGACAAGCACCATC
AGGGGTATGTGACGAAACTCAACGCTGCGGCGCAGACAAACTCCGCGCTTGCAACGAAGA
GCATCGAGGAGATCATCAGGACGGAGAAAGGCCCCATCTTCAACCTTGCGGCGCAGATTT
TTAACCACACGTTCTACTGGGAGAGCATGTGTCCTAATGGCGGTGGCGAGCCGACGGGAA
AACTTGCCGACGAGATCAACGCTTCATTTGGCAGTTTTGCGAAGTTCAAGGAGGAGTTTA
CAAACGTGGCTGTGGGCCACTTTGGCTCGGGTTGGGCGTGGCTTGTGAAGGACACCAATT
CCGGCAAACTGAAGGTCTACCAGACGCATGACGCGGGATGTCCACTGACAGAGCCCAACT
TGAAGCCTCTCCTTACATGCGATGTATGGGAGCATGCGTACTACGTGGACTACAAGAACG
ACCGTGCGGCATACGTGCAGACCTTTTGGAACGTTGTCAACTGGAAGAACGTGGAAC
>Ernane.OL620062
TCGAACTTGCGGCAAAAGGCCTCTCAAAGCAGCAGGTGACGCTCCACTACGACAAGCACC
ATCAGGGGTATGTGACGAAACTCAACGCTGCGGCGCAGACAAACTCCGCGCTTGCAACGA
AGAGCGTCGAGGAGATCATCAGGACGGAGAAAGGCCCCATCTTCAACCTTGCGGCGCAGA
TTTTTAACCACACGTTCTACTGGGAGAGCATGTGTCCTAATGGCGGTGGCGAGCCGACGG
GAAAACTTGCCGACGAGATCAACGCTTCATTTGGCAGTTTTGCGAAGTTTAAGGAGGAGT
TTACAAACGTGGCTGTGGGCCACTTTGGCTCGGGTTGGGCGTGGCTTGTGAAGGACACCA
ATTCCGGCAAACTGAAGGTCTACCAGACGCATGACGCGGGATGTCCACTGACAGAGCCCA
ACTTGAAGCCTCTCCTTACATGCGATGTATGGGAGCATGCGTACTACGTGGACTACAAGA
ACGACCGTGCGGCATACGTGCAGACCTTTTGGAACGTTGTCAACTGGAAGAACGTGGAAC
GGCAACTTT
>FL.OL620063
TCCTCCGCTCCCATGGGGCTACGATGGGCTTGCGGCAAAAGGCCTCTCAAAGCAGCAGGT
GACGCTCCACTACGACAAGCACCATCAGGGGTATGTGACGAAACTCAACGCTGCGGCGCA
GACAAACTCCGCGCTTGCAACGAAGAGCATCGAGGAGATCATCAGGACGGAGAAAGGCCC
CATCTTCAACCTTGCGGCGCAGATTTTTAACCACACGTTCTACTGGGAGAGCATGTGTCC
TAATGGCGGTGGCGAGCCGACGGGAAAACTTGCCGACGAGATCAACGCTTCATTTGGCAG
TTTTGCGAAGTTCAAGGAGGAGTTTACAAACGTGGCTGTGGGCCACTTTGGCTCGGGTTG
GGCGTGGCTTGTGAAGGACACCAATTCCGGCAAACTGAAGGTCTACCAGACGCATGACGC
GGGATGTCCACTGACAGAGCCCAACTTGAAGCCTCTCCTTACATGCGATGTATGGGAGCA
TGCGTACTACGTGGACTACAAGAACGACCGTGCGGCATACGTGCAGACCTTTTGGAACGT
TGTCAACTGGAAGAACGTGGAACGGCAAACTTT
>Gilmar.OL620064
CTTGCGGCAAAAGGCCTCTCAAAGCAGCAGGTGACGCTCCACTACGACAAGCACCATCAG
GGGTATGTGACGAAACTCAACGCTGCGGCGCAGACAAACTCCGCGCTTGCAACGAAGAGC
GTCGAGGAGATCATCAGGACGGAGAAAGGCCCCATCTTCAACCTTGCGGCGCAGATTTTT
AACCACACGTTCTACTGGGAGAGCATGTGTCCTAATGGCGGTGGCGAGCCGACGGGAAAA
CTTGCCGACGAGATCAACGCTTCATTTGGCAGTTTTGCGAAGTTCAAGGAGGAGTTTACA
AACGTGGCTGTGGGCCACTTTGGCTCGGGTTGGGCGTGGCTTGTGAAGGACACCAATTCC
GGCAAACTGAAGGTCTACCAGACGCATGACGCGGGATGTCCACTGACAGAGCCCAACTTG
AAGCCTCTCCTTACATGCGATGTATGGGAGCATGCGTACTACGTGGACTACAAGAACGAC
CGTGCGGCATACGTGCAGACCTTTTGGAACGTTGTCAACTGGAAGAACGTGGAA
>JM.OL620065
GGGCTTGCGGCAAAAGGCCTCTCAAAGCAGCAGGTGACGCTCCACTACGACAAGCACCAT
CAGGGGTATGTGACGAAACTCAACGCTGCGGCGCAGACAAACTCCGCGCTTGCAACGAAG
AGCATCGAGGAGATCATCAGGACGGAGAAAGGCCCCATCTTCAACCTTGCGGCGCAGATT
TTTAACCACACGTTCTACTGGGAGAGCATGTGTCCTAATGGCGGTGGCGAGCCGACGGGA
AAACTTGCCGACGAGATCAACGCTTCATTTGGCAGTTTTGCGAAGTTCAAGGAGGAGTTT
ACAAACGTGGCTGTGGGCCACTTTGGCTCGGGTTGGGCGTGGCTTGTGAAGGACACCAAT
TCCGGCAAACTGAAGGTCTACCAGACGCATGACGCGGGATGTCCACTGACAGAGCCCAAC
TTGAAGCCTCTCCTTACATGCGATGTATGGGAGCATGCGTACTACGTGGACTACAAGAAC
GACCGTGCGGCATACGTGCAGACCTTTTGGAACGTTGTCAACTGGAAGAACGTGGAA
>Luna.OL620066
GGGCTTGCGGCAAAAGGCCTCTCAAAGCAGCAGGTGACGCTCCACTACGACAAGCACCAT
CAGGGGTATGTGACGAAACTCAACGCTGCGGCGCAGACAAACTCCGCGCTTGCAACGAAG
AGCATCGAGGAGATCATCAGGACGGAGAAAGGCCCCATCTTCAACCTTGCGGCGCAGATT
TTTAACCACACGTTCTACTGGGAGAGCATGTGTCCTAATGGCGGTGGCGAGCCGACGGGA
AAACTTGCCGACGAGATCAACGCTTCATTTGGCAGTTTTGCGAAGTTCAAGGAGGAGTTT
ACAAACGTGGCTGTGGGCCACTTTGGCTCGGGTTGGGCGTGGCTTGTGAAGGACACCAAT
TCCGGCAAACTGAAGGTCTACCAGACGCATGACGCGGGATGTCCACTGACAGAGCCCAAC
TTGAAGCCTCTCCTTACATGCGATGTATGGGAGCATGCGTACTACGTGGACTACAAGAAC
GACCGTGCGGCATACGTGCAGACCTTTTGGAACGTTGTCAACTGGAAGAACGTG
>MR.OL620067
GGGCTTGCGGCAAAAGGCCTCTCAAAGCAGCAGGTGACGCTCCACTACGACAAGCACCAT
CAGGGGTATGTGACGAAACTCAACGCTGCGGCGCAGACAAACTCCGCGCTTGCAACGAAG
AGCATCGAGGAGATCATCAGGACGGAGAAAGGCCCCATCTTCAACCTTGCGGCGCAGATT
TTTAACCACACGTTCTACTGGGAGAGCATGTGTCCTAATGGCGGTGGCGAGCCGACGGGA
AAAGTTGCCGACGAGATCAACGCTTCATTTGGCAGTTTTGCGAAGTTCAAGGAGGAGTTT
ACAAACGTGGCTGTGGGCCACTTTGGCTCGGGTTGGGCGTGGCTTGTGAAGGACACCAAT
TCCGGCAAACTGAAGGTCTACCAGACGCATGACGCGGGATGTCCACTGACAGAGCCCAAC
TTGAAGCCTCTCCTTACATGCGATGTATGGGAGCATGCGTACTACGTGGACTACAAGAAC
GACCGTGCGGCATACGTGCAGACCTTTTGGAACGTTGTCAACTGGAAGAACGTGGAACGC
CAACTTT
>PEBA18.OL620068
GCCTCTCAAAGCAGCAGGTGACGCTCCACTACGACAAGCACCATCAGGGGTATGTGACGA
AACTCAACGCCGCGGCGCAGACAAACTCCGCGCTTGCAACGAAGAGCATCGAGGAGATCA
TCAGGACGGAGAAAGGCCCCATCTTCAACCTTGCGGCGCAGATTTTTAACCACACGTTCT
ACTGGGAGAGCATGTGTCCTAATGGCGGTGGCGAGCCGACGGGAAAAGTTGCCGACGAGA
TCAACGCTTCATTTGGCAGTTTTGCGAAGTTCAAGGAGGAGTTTACAAACGTGGCTGTGG
GCCACTTTGGCTCGGGTTGGGCGTGGCTTGTGAAGGACACCAATTCCGGCAAACTGAAAG
TCTACCAGACGCATGACGCGGGATGTCCACTGACAGAGCCCAACTTGAAGCCTCTCCTTA
CATGCGATGTATGGGAGCATGCGTACTACGTGGACTACAAGAACGACCGTGCGGCATATG
TTCAGACCTTTTGGAACGTTGTCAACTGGAAGAACGTGGAACGGCAACTTT
>PL0213.OL620069
CCTCCGCTCCCATGGGGCTACGATGGGCTTGCGGCAAAAGGCCTCTCAAAGCAGCAGGTG
ACGCTCCACTACGACAAGCACCATCAGGGGTATGTGACGAAACTCAACGCCGCGGCGCAG
ACAAACTCCGCGCTTGCAACGAAGAGCATCGAGGAGATCATCAGGACGGAGAAAGGCCCC
ATCTTCAACCTTGCGGCGCAGATTTTTAACCACACGTTCTACTGGGAGAGCATGTGTCCT
AATGGCGGTGGCGAGCCGACGGGAAAAGTTGCCGACGAGATCAACGCTTCATTTGGCAGT
TTTGCGAAGTTCAAGGAGGAGTTTACAAACGTGGCTGTGGGCCACTTTGGCTCGGGTTGG
GCGTGGCTTGTGAAGGACACCAATTCCGGCAAACTGAAAGTCTACCAGACGCATGACGCG
GGATGTCCACTGACAGAGCCCAACTTGAAGCCTCTCCTTACATGCGATGTATGGGAGCAT
GCGTACTACGTGGACTACAAGAACGACCGTGCGGCATATGTTCAGACCTTTTGGAACGTT
GTCAACTGGAAGAACGTGGA
>Quaraizinho.OL620070
CGATGGGCTTGCGGCAAAAGGCCTCTCAAAGCAGCAGGTGACGCTCCACTACGACAAACA
CCATCAGGGGTATGTGACGAAACTCAACGCCGCGGCGCAGACAAACTCCGCGCTTGCAAC
GAAAAGCATCGAGGAAATCATCAGGACGGAGAAAGGCCCCATCTTCAACCTTGCGGCGCA
GATTTTTAACCACACGTTCTACTGGGAGAGCATGTGTCCTAATGGCGGTGGCGAGCCGAC
GGGAAAAGTTGCCGACGAGATCAACGCTTCATTTGGCAGTTTTGCGAAGTTCAAGGAGGA
GTTTACAAACGTGGCTGTGGGCCACTTTGGCTCGGGTTGGGCGTGGCTTGTGAAGGACAC
CAATTCCGGAAAACTGAAAGTCTACCAGACGCATGACGCGGGATGTCCACTGACAGAGCC
CAACTTGAAGCCTCTTCTTACATGCGATGTATGGGAGCATGCGTACTACGTGGACTACAA
GAACGACCGTGCGGCATATGTGCAGACCTTTTGGAACGTTGTCAACTGGAAGAACGTGGA
ACGGCCAACTTT
>RN19.OL620071
TCTCAAAGCAGCAGGTGACGCTCCACTACGACAAGCACCATCAGGGGTATGTGACGAAAC
TCAACGCTGCGGCGCAGACAAACTCCGCGCTTGCAACGAAGAGCATCGAGGAGATCATCA
GGACGGAGAAAGGCCCCATCTTCAACCTTGCGGCGCAGATTTTTAACCACACGTTCTACT
GGGAGAGCATGTGTCCTAATGGCGGTGGCGAGCCGACGGGAAAACTTGCCGACGAGATCA
ACGCTTCATTTGGCAGTTTTGCGAAGTTCAAGGAGGAGTTTACAAACGTGGCTGTGGGCC
ACTTTGGCTCGGGTTGGGCGTGGCTTGTGAAGGACACCAATTCCGGCAAACTGAAGGTCT
ACCAGACGCATGACGCGGGATGTCCACTGACAGAGCCCAACTTGAAGCCTCTCCTTACAT
GCGATGTATGGGAGCATGCGTACTACGTGGACTACAAGAACGACCGTGCGGCATACGTGC
AGACCTTTTGGAACGTTGTCAACTGGAAGAACGTG
>RS-12.OL620072
CCTCCGCTCCCATGGGGCTACGATGGGCTTGCGGCAAAAGGCCTCTCAAAGCAGCAGGTG
ACGCTCCACTACGACAAGCACCATCAGGGGTATGTGACGAAACTCAACGCTGCGGCGCAG
ACAAACTCCGCGCTTGCAACGAAGAGCATCGAGGAGATCATCAGGACGGAGAAAGGCCCC
ATCTTCAACCTTGCGGCGCAGATTTTTAACCACACGTTCTACTGGGAGAGCATGTGTCCT
AATGGCGGTGGCGAGCCGACGGGAAAAGTTGCCGACGAGATCAACGCTTCATTTGGCAGT
TTTGCGAAGTTCAAGGAGGAGTTTACAAACGTGGCTGTGGGCCACTTTGGCTCGGGTTGG
GCGTGGCTTGTGAAGGACACCAATTCCGGCAAACTGAAGGTCTACCAGACGCATGACGCG
GGATGTCCACTGACAGAGCCCAACTTGAAGCCTCTCCTTACATGCGATGTATGGGAGCAT
GCGTACTACGTGGACTACAAGAACGACCGTGCGGCATACGTGCAGACCTTTTGGAACGTT
GTCAACTGGAAGAACGTGG
>RS-21.OL620073
GCGGCAAAAGGCCTCTCAAAGCAGCAGGTGACGCTCCACTACGACAAACACCATCAGGGG
TATGTGACGAAACTCAACGCCGCGGCGCAGACAAACTCCGCGCTTGCAACGAAAAGCATC
GAGGAAATCATCAGGACGGAGAAAGGCCCCATCTTCAACCTTGCGGCGCAGATTTTTAAC
CACACGTTCTACTGGGAGAGCATGTGTCCTAATGGCGGTGGCGAGCCGACGGGAAAAGTT
GCCGATGAGATCAACGCTTCATTTGGCAGTTTTGCGAAGTTCAAGGAGGAGTTTACAAAC
GTGGCTGTGGGCCACTTTGGCTCGGGTTGGGCGTGGCTTGTGAAGGACACCAATTCCGGC
AAACTGAAAGTCTACCAGACGCATGACGCGGGATGTCCACTGACAGAGCCCAACTTGAAG
CCTCTCCTTACATGCGATGTATGGGAGCATGCGTACTACGTGGACTACAAGAACGACCGT
GCGGCATATGTGCAGACCTTTTGGAACGTTGTCAACTGGAAGAACGTG
>Sao_Felipe.OL620074
GCGGCAAAAGGCCTCTCAAAGCAGCAGGTGACGCTCCACTACGACAAGCACCATCAGGGG
TATGTGACGAAACTCAACGCTGCGGCGCAGACAAACTCCGCGCTTGCAACGAAGAGCATC
GAGGAGATCATCAGGACGGAGAAAGGCCCCATCTTCAACCTTGCGGCGCAGATTTTTAAC
CACACGTTCTACTGGGAGAGCATGTGTCCTAATGGCGGTGGCGAGCCGACGGGAAAAGTT
GCCGACGAGATCAACGCTTCATTTGGCAGTTTTGCGAAGTTCAAGGAGGAGTTTACAAAC
GTGGCTGTGGGCCACTTTGGCTCGGGTTGGGCGTGGCTTGTGAAGGACACCAATTCCGGC
AAACTGAAGGTCTACCAGACGCATGACGCGGGATGTCCACTGACAGAGCCCAACTTGAAG
CCTCTCCTTACATGCGATGTATGGGAGCATGCGTACTACGTGGACTACAAGAACGACCGT
GCGGCATACGTGCAGACCTTTTGGAACGTTGTCAACTGGAAGAACGTGGAA
>SC28.OL620075
TTCCTCCGCTCCCATGGGGCTACGATGGGCTTGCGGCAAAAGGCCTCTCAAAGCAGCAGG
TGACGCTCCACTACGACAAACACCATCAGGGGTATGTGACGAAACTCAACGCTGCGGCGC
AGACAAACTCCGCGCTTGCAACGAAAAGCATCGAGGAAATCATCAGGACGGAGAAAGGCC
CCATCTTCAACCTTGCGGCGCAGATTTTTAACCACACGTTCTACTGGGAGAGCATGTGTC
CTAATGGCGGTGGCGAGCCGACGGGAAAAGTTGCCGATGAGATCAACGCTTCATTTGGCA
GTTTTGCGAAGTTCAAGGAGGAGTTTACAAACGTGGCTGTGGGCCACTTTGGCTCGGGTT
GGGCGTGGCTTGTGAAGGACACCAATTCCGGCAAACTGAAAGTCTACCAGACGCATGACG
CGGGATGTCCACTGACAGAGCCCAACTTGAAGCCTCTCCTTACATGCGATGTATGGGAGC
ATGCGTACTACGTGGACTACAAGAACGACCGTGCGGCATATGTGCAGACCTTTTGGAACG
TTGTCAACTGGAAGAACGTGGA
>SM76.OL620076
TCCTCCGCTCCCATGGGGCTACGATGGGCTTGCGGCAAAAGGCCTCTCAAAGCAGCAGGT
GACGCTCCACTACGACAAGCACCATCAGGGGTATGTGACGAAACTCAACGCCGCGGCGCA
GACAAACTCCGCGCTTGCAACGAAGAGCATCGAGGAGATCATCAGGACGGAGAAAGGCCC
CATCTTCAACCTTGCGGCGCAGATTTTTAACCACACGTTCTACTGGGAGAGCATGTGTCC
TAATGGGGGTGGCGAGCCGACGGGAAAAGTTGCCGACGAGATCAACGCTTCATTTGGCAG
TTTTGCGAAGTTCAAGGAGGAGTTTACAAACGTGGCTGTGGGCCACTTTGGCTCGGGTTG
GGCGTGGCTTGTGAAGGACACCAATTCCGGCAAACTGAAAGTCTACCAGACGCATGACGC
GGGATGTCCACTGACAGAGCCCAACTTGAAGCCTCTCCTTACATGCGATGTATGGGAGCA
TGCGTACTACGTGGACTACAAGAACGACCGTGCGGCATATGTTCAGACCTTTTGGAACGT
TGTCAACTGGAAGAACGTG
>VL-10.OL620077
TTCCTCCGCTCCCATGGGGCTACGATGGGCTTGCGGCAAAAGGCCTCTCAAAGCAGCAGG
TGACGCTCCACTACGACAAGCACCATCAGGGGTATGTGACGAAACTCAACGCTGCGGCGC
AGACAAACTCCGCGCTTGCAACGAAGAGCATCGAGGAGATCATCAGGACGGAGAAAGGCC
CCATCTTCAACCTTGCGGCGCAGATTTTTAACCACACGTTCTACTGGGAGAGCATGTGTC
CTAATGGCGGTGGCGAGCCGACGGGAAAACTTGCCGACGAGATCAACGCTTCATTTGGCA
GTTTTGCGAAGTTCAAGGAGGAGTTTACAAACGTGGCTGTGGGCCACTTTGGCTCGGGTT
GGGCGTGGCTTGTGAAGGACACCAATTCCGGCAAACTGAAGGTCTACCAGACGCATGACG
CGGGATGTCCACTGACAGAGCCCAACTTGAAGCCTCTCCTTACATGCGATGTATGGGAGC
ATGCGTACTACGTGGACTACAAGAACGACCGTGCGGCATACGTGCAGACCTTTTGGAACG
TTGTCAACTGGAAGAACGTGGAACG
>Y.OL620078
CCTCCGCTCCCATGGGGCTACGATGGGCTTGCGGCAAAAGGCCTCTCAAAGCAGCAGGTG
ACGCTCCACTACGACAAGCACCATCAGGGGTATGTGACGAAACTCAACGCTGCGGCGCAG
ACAAACTCCGCGCTTGCAACGAAGAGCATCGAGGAGATCATCAGGACGGAGAAAGGCCCC
ATCTTCAACCTTGCGGCGCAGATTTTTAACCACACGTTCTACTGGGAGAGCATGTGTCCT
AATGGCGGTGGCGAGCCGACGGGAAAACTTGCCGACGAGATCAACGCTTCATTTGGCAGT
TTTGCGAAGTTCAAGGAGGAGTTTACAAACGTGGCTGTGGGCCACTTTGGCTCGGGTTGG
GCGTGGCTTGTGAAGGACACCAATTCCGGCAAACTGAAGGTCTACCAGACGCATGACGCG
GGATGTCCACTGACAGAGCCCAACTTGAAGCCTCTCCTTACATGCGATGTATGGGAGCAT
GCGTACTACGTGGACTACAAGAACGACCGTGCGGCATACGTGCAGACCTTT
>CL_Brener.XM_808937
ATGGTCTTCAGCATTCCTCCGCTCCCATGGGGCTACGATGGGCTTGCGGCAAAAGGCCTC
TCAAAGCAGCAGGTGACGCTCCACTACGACAAGCACCATCAGGGGTATGTGACGAAACTC
AACGCCGCGGCGCAGACAAACTCCGCGCTTGCAACGAAGAGCATCGAGGAGATCATCAGG
ACGGAGAAAGGCCCCATCTTCAACCTTGCGGCGCAGATTTTTAACCACACGTTCTACTGG
GAGAGCATGTGTCCTAATGGCGGTGGCGAGCCGACGGGAAAAGTTGCCGACGAGATCAAC
GCTTCATTTGGCAGTTTTGCGAAGTTCAAGGAGGAGTTTACAAACGTGGCTGTGGGCCAC
TTTGGCTCGGGTTGGGCGTGGCTTGTGAAGGACACCAATTCCGGCAAACTGAAAGTCTAC
CAGACGCATGACGCGGGATGTCCACTGACAGAGCCCAACTTGAAGCCTCTCCTTACATGC
GATGTATGGGAGCATGCGTACTACGTGGACTACAAGAACGACCGTGCGGCATATGTTCAG
ACCTTTTGGAACGTTGTCAACTGGAAGAACGTGGAACGGCAACTTTGA
