# Supplementary material for: Trypanosoma cruzi iron superoxide dismutases: insights from phylogenetics to chemotherapeutic target assessment
Source: Parasit Vectors. 2022 Jun 6;15:194. doi: 10.1186/s13071-022-05319-2 (PMC9169349; doi:10.1186/s13071-022-05319-2)
Supplement: Supplementary file 2 — Additional file 2: Figure S2. Alignment of sequences of potential T. cruzi FeSOD-C. [file 13071_2022_5319_MOESM2_ESM.fas]

>TcBrA4_0028220
--------------------------------------------------------------------------------------------------------------------------------------------------------------------------------------------------------------------------------------------------------------------------------------------------------------------------------------------------------------------------------------------ATGATGATGCAGGCTTTTTTAGCCGG-CTCGACTG-ACTATCCAGTCGCGTCCGGCATTCCGGCATTTATCTCCAGGCGACAGTTCGATGTGCAGTACAATATCTTTCACCACGATGCGGTGGAGACGCTCAACCGGCACACATTAGGCACCTCACTGGA-GGGCACAGTCTTGAGACCGTCATACGTAGAGCGTCGTTTGATGCCACGCAGGCAGCGGCGCACACCGCGGCGGCCGAGCACTTCAACTATTGTTTCTTCTACAAGTCGCTTCGGACCATGGGGAACGGCGGTGCCAAAACAACTTCGCGAGGCTTTTCAGTTGCAATACGGCCGCGACGGATCGGTAGATGTGGTGGAGGAGGTGAAGCGGCTGTTCACGGTCGTGGTTCTCTCGCACCAAGAGCGTTGTGGTTGGGTTTACCTTGTCTGGACAGGAAAGCAATTTGATGTCGTGGAGTTTCCTCACGGTGCGTGCCCCATTGGCAGTGATCTCATCCCACTCCTGGCGATTAACGTGCATGAAGGCGCCTATTCCCTCGACTACGGTCTTTCGGGACTGGAGCAATACGCACAAAACTACTTTAGGGCGTGCAATTGGTTCCTCGCTGAACGATATTACTTGCAGGCGACGGGGAGGGGGTCGAGTTGCGATGCATGA-------------------------------------------------------------------------------------------------------------------------------------------------------------------------------------------------------------------------------------------------------------------------------------------------
>TcBrA4_0028260
---ATGGCGGTGGAGGGGAAGAAATTGGGTGGTAGAGAGGCGAAGGGGTCTTTCTTGTCCTCGCATGCGTCGGGATGGATAAATCATGGGATGTTTTTGCTGCTGTTGCTGCCTATGCCTC-TTTTTTTCTGTTCTCTCTGGACGCATTTGCGTGCATGCTGTTGCTGCCCATCCGGGCCTCTCCGTCTTTTTCCTGGGCATGTAGAAAGGCACGCGGAGGGAATTGTGCAGCAAATGCGCCGGACGTTACGTCATGGCTACCATGCCTACGTTCCAAAGGGCGCGCTTCTCAAAACAGACATGCTCGCATCTTCGCCCCAATTGGTGACGGCCGTGTTCCGTGAGACGGAGGCCGCGGCAGAACGTGCGGACAGGGCGAATGATGATGCAGGCTTTTTTAGCCGGCCTCGACTGAACTATCCAGTCGCGTCCGGCATTCCGGCATTTATCTCCAGGCGACAGTTCGATGTGCAGTACAATATCTTTCACCACGATGCGGTGGAGACGCTCAACCGGCACACATTAGGCACCTCACTGGAGGGGCACAGTCTTGAGACCGTCATACGTAGAGCGTCGTTTGATGCCACGCAGGCAGCGGCGCACACCGCGGCGGCCGAGCACTTCAACTATTGTTTCTTCTACAAGTCGCTTCGA-CCATGGGGAACGGCGGTGCCAAAACAACTTCGCGAGGCTTTTCAGTTGCAATACGGCCGCGACGGATCGGTAGATGTGGTGGAGGAGGTGAAGCGGCTGTTCACGGTCGTGGTTCTCTCGCACCAAGAGCGTTGTGGTTGGGTTTACCTTGTCTGGACAGGAAAGCAATTTGATGTCGTGGAGTTTCCTCACGGTGCGTGCCCCATTGGCAGTGATCTCATCCCACTCCTGGCGATTAACGTGCATGAAGGCGCCTATTCCCTCGACTACGGTCTTTCGGGACTGGAGCAATACGCACAAAACTACTTTAGGGCGTGCAATTGGTTCCTCGCTGAACGATATTACTTGCAGGCGACGGGGAGGGGGTCGAGTTGCGATGCATGA-------------------------------------------------------------------------------------------------------------------------------------------------------------------------------------------------------------------------------------------------------------------------------------------------
>TcCLB.511735.60
---ATGGTGGTGGAGGGGAAGAAATTGGGTGGTAGAGAGGCGAAGGGGCCCTTCTTGTCCTCGCATGCGTGGGGATGGATAACTCATGGGATGTTTTTGCTGCTGTTGCTGCCTATGCCTC-TTTGTTTTTGTTCTCTCTGGACGCATTTGCATGCATGCTGTTGCTGCCCATCCGGGCCTCTCCGTCTTTCTCCTGGGCAAGTAGAAAGGCACGCGAAGGGAATTGTGCAGCAAATGCGCCGGACGTTACGTCATGGCTACCATGCCTACGTTCCAAAGGGCGCGCTTCTCAAAACAGACATGCTCGCATCTTCGCCCCAATTGGTGACGGCCGTGTTCCGTGAGACGGAGGCCGCGGCAGAACGTGCGGACAGGGCGAATGATGATGCAGGCTTTTTTAGCCGACCTCGACTGAACTATCCAGTCGCGTCCGGCATTCCGGCATTTATCTCCAGGCGACAGTTCGATGTGCAGTACAATATCTTTCACCACGATGCGGTGGAGACGCTCAACCGGCACACATTAGGCACCTCACTGGAGGGGCACAGTCTTGAGACCGTCATACGTAGAACGTCGTTTGATGCCACGCAGGCAGCAGCGCACACCGCGGCGGCCGAGCACTTCAACTATTGTTTCTTTTACAAGTCGCTTCGG-CCATGGGGAACGGCGGTACCAAAACAACTTCGCGAGGCTTTTCAGTTGCAATACGGCCGCGACGGATCGGTAGATGTGGTGGAGGAGGTGAAGCGGCTGTTAACGGTCGTGGTTCTCTCGCACCAAGAGCGTTGTGGTTGGGTTTACCTTGTCTGGACAGGAAAGCAGTTTGATGTCGTGGAGTTTCCTCACGGTGCGTGCCCCATTGGCAGTGATCTCATCCCACTCCTGGCGATTAACGTGCATGAAGGCGCCTATTCCCTCGACTACGGTCTTTCGGGACTGGAGCAATACGCACAAAACTACTTTAGGGCGTGCAATTGGTTCCTCGCTGAACGATATTACTTGCAGGCGACGGGGAGGGGGTCGAGTTGCGATGCATGA-------------------------------------------------------------------------------------------------------------------------------------------------------------------------------------------------------------------------------------------------------------------------------------------------
>TcCLB.511737.3
--------------------------------------------------------------------------------------------------------------------------------------------------------------------------------------------------------------------------------------------------------------------------------------------------------------------------------------------------------------------------------------------------------------------------------------------------------------------------------------------------------------------------------------------------------------------------------------------------------------------------------------------------------------------------------------------GCGGTACCAAAACAACTTCGCGAGGCTTTTCAGTTGCAATACGGCCGCGACGGATCGGTAGATGTGGTGGAGGAGGTGAAGCGGCTGTTAACGGTCGTGGTTCTCTCGCACCAAGAGCGTTGTGGTTGGGTTTACCTTGTCTGGACAGGAAAGCAGTTTGATGTCGTGGAGTTTCCTCACGGTGCGTGCCCCATTGGCAGTGATCTCATCCCACTCCTGGCGATTAACGTGCATGAAGGCGCCTATTCCCTCGACTACGGTCTTTCGGGACTGGAGCAATACGCACAAAACTACTTTAGGGCGTGCAATTGGTTCCTCGCTGAACGATATTACTTGCAGGCGACGGGGAGGGGGTCGAGTTGCGATGCATGA-------------------------------------------------------------------------------------------------------------------------------------------------------------------------------------------------------------------------------------------------------------------------------------------------
>TcCLB.511521.30
ATGGCGGTGGAGGGAAAGAAATTTGATGGTAGAGAGGCGAAGAAGGGGCTCTTCTTTTCCCCGCATGCGTGGGGATGGATAACTCATGGGATGTTTTTGCTGCTGTTGCTGCCTATGCCTC-TTTTTTTCTGTTCTCTCTGGACGCATTTGCGTGAATGCTGTTGCTGCCCATCCGGGCCTCTCCGTCTTTCTTCTGGGCATGTAGAAAGGCACGCGAAGGGAATTGTGCAGCAAATGCGCCGGACGTTACGTCATGGCTACCATGCCTACGTTCCAAAGGGCGCGCTTCTCAAAACAGACATGCTCGCATCTTCGCCCCAATTGGTGACGGCCGTGTTCCGTGAGACGGAGGCCGCGGCAGAACGTGCGGACAGGGCGAATGATTATGCAGGCTTTTTTAGCCGGCCTCGACTGAACTATCCAGTCGCGTCCGGCATTCCGGCATTTATCTCCAGGCGACAGTTCGATGTGCAGTACAATATCTTTCACCACGATGCGGTGGCGACGCTCAACCGGCACACGTTAGGCACCTCACTGGAGGGGCACAGTCTTGAGACCGTCATACGTAGAGCGTCGTTTGATGCCACGCAGGCAGCGGTGCACACCGCGGCGGCCGAGCACTTCAACTATTGTTTCTTTTACAAGTCGCTTCGG-CCATGGGGAACGGCGGTGCCAAAACAACTTCGCGAGGCTTTTCAGTTGCAATACGGCCGCGACGGATCGGTAGATGTGGTGGAGGAGGTGAAGCGGCTGTTCACGGTCGTGGTTCTCTCGCACCAAGAGCGTTGTGGTTGGGTTTACCTTGTCTGGACAGGAAAGCAGTTTGATGTCGTGGAGTTTCCTCACGGTGCGTGCCCCATTGGCAGTGATCTCATCCCACTCCTGGCGATTAACGTGCATGAAGGCGCCTATTCCCTCGACTACGGTCCTTCGGGACTGGAGCAGTACGCACAAAACTACTTTAGGGCGTGCAATTGGTTCCTCGCTGAACGATATTACTTGCAGGCGACGGGGAGGGGGTCGAGTTGCGATGCATGA-------------------------------------------------------------------------------------------------------------------------------------------------------------------------------------------------------------------------------------------------------------------------------------------------
>TCDM_02155
-------------------------------------------------------------------------------------ATGGGATGTTTTTGCTGCTGTTGCTGCCTATGCCTCTTTTTTTTCTGTTCTCTCTGGACGCATTTGCGTGCATGCTGTTGCTGCCCATCCGGGCCTCTCCGTCTTTTTCCTGGGCATGTAGAAAGGCACGCGAAGGGAATTGTGCAGCAAATGCGCCGGACGTTACGTCATGGCTACCATGCCTACGTTCCAAAGGGCGCGCTTCTCAAAACAGACATGCTCGCATCTTCGCCCCAATTGGTGACGGCCGTGTTCCGTGAGACGGAGGCCGCGGCAGAACGTGCGGACAGGGCGAATGATGATGCAGGCTTTTTTAGCCGGCCTCGACTGAACTATCCAGTCGCGTCCGGCATTCCGGCATTTATCTCCAGGCGACAGTTCGATGTGCAGTACAATATCTTTCACCACGATGCGGTGGAGACGCTCAACCGGCACACGTTAGGCACCTCACTGGAGGGGCACAGTCTTGAGACCGTCATACGTAGAGCGTCGTTTGATGCCACGCAGGCAGCGGCGCACACCGCGGCGGCCGAGCACTTTAACTATTGTTTCTTCTACAAGTCGCTTCGG-CCATGGGGAACGGCGGTGCCAAAACAACTTCGCGAGGCTTTTCAGTTGCAATACGGCCGCGACGGATCGGTAGATGTGGTGGAGGAGGTGAAGCGGCTGTTCACGGTCGTGGTTCTCTCGCACCAAGAGCGTTGTGGTTGGGTTTACCTTGTCTGGACAGGAAAGCAATTTGATGTCGTGGAGTTTCCTCACGGTGCGTGCCCCATTGGCAGTGATCTCATCCCACTCCTGGCGATTAACGTGCATGAAGGCGCCTATTCCCTCGACTACGGTCTTTCGGGACTGGAGCAATACGCACAAAACTACTTTAGGGCGTGCAATTGGTTCCTCGCTGAACGATATTACTTGCAAGCGACGGGGAGGGGGTCGAGTTGCGATGCATGA-------------------------------------------------------------------------------------------------------------------------------------------------------------------------------------------------------------------------------------------------------------------------------------------------
>BCY84_01095
-------------------------------------------------------------------------------------------------------------------------------------------------------------------------------------------------------------------------------------------ATGCGCCGGACGTTACGTCATGGCTACCATGCCTACTTTCCAAAGGGCGCGCTTCTCAAAACAGACATGCTCGCATCTTCGCCCCAATTGGTGACGGCCGTGTTCCGTGAGACGGAGGCCGCGGCAGAACGTGCGGACAGGGCGAATGATGATGCAGGCTTTTTTAGCCGGCCTCGACTGAACTATCCAGTCGCGTCCGGCATTCCGGCATTTATCTCCAGGCGACAGTTCGATGTGCAGTACAATATCTTTCACCACGATGCGGTGGAGACGCTCAACCGGCACACGTTAGGCACCTCACTGGAGGGGCACAGTCTTGAGACCGTCATACGTAGAGCGTCGTTTGATGCCACGCAGGCAGCGGCGCACACCGCGGCGGCCGAGCACTTCAACTATTGTTTCTTCTACAAGTCGCTTCGG-CCATGGGGAACGGCGGTGCCAAAACAACTTCGCGAGGCTTTTCAGTTGCAATACGGCCGCGACGGATCGGTAGATGTGGTGGAGGAGGTGAAGCGGCTGTTCACGGTCGTGGTTCTCTCGCACCAAGAGCGTTGTGGTTGGGTTTACCTTGTCTGGACAGGAAAGCAATTTGATGTCGTGGAGTTTCCTCACGGTGCGTGCCCCATTGGCAGTGATCTCATCCCACTCCTGGCGATTAACGTGCATGAAGGCGCCTATTCCCTCGACTACGGTCTTTCGGGACTGGAGCAATACGCACAAAACTACTTTAGGGCGTGCAATTGGTTCCTCGCTGAACGATATTACTTGCAAGCGACGGGGAGGGGGTCGAGTTGCGATGCATGA-------------------------------------------------------------------------------------------------------------------------------------------------------------------------------------------------------------------------------------------------------------------------------------------------
>BCY84_01099
-------------------------------------------------------------------------------------------------------------------------------------------------------------------------------------------------------------------------------------------ATGCGCCGGACGTTACGTCATGGCTACCATGCCTACGTTCCAAAGGGCGCGCTTCTCAAAACAGACATGCTCGCATCTTCGCCCCAATTGGTGACGGCCGTGTTCCGTGAGACGGAGGCCGCGGCAGAACGTGCGGACAGGGCGAATGATGATGCAGGCTTTTTTAGCCGGCCTCGACTGAACTATCCAGTTGCGTCCGGCATTCCGGCATTTATCTCCAGGCGACAGTTCGATGTGCAGTACAATATCTTTCACCACGATGCGGTGGAGACGCTCAACCGGCACACATTAGGCACCTCACTAGAGGGGCACAGTCTTGAGACCGTCATACGTAGAGCGTCGTTTGATGCCACGCAGGCAGCGGCGCACACCGCGGCGTCCGAGCACTTTAACTATTGTTTCTTCTACAAGTCGCTTCGG-CCATGGGGAACGGCGGTGCCAAAACAACTTCGCGAGGCTTTTCAGTTGCAATACGGCCGCGACGGATCGGTAGATGTGGTGGAGGAGGTGAAGCGGCTGTTCACGGTCGTGGTTCTCTCGCACCAAGAGCGTTGTGGTTGGGTTTACCTTGTCTGGACAGGAAAGCAATTTGATGTCGTGGAGTTTCCTCACGGTGCGTGCCCCATTGGCAGTGATCTCATCCCACTCCTGGCGATTAACGTGCATGAAGGCGCCTATTCCCTCGACTACGGTCTTTCGGGACTGGAGCAATACGCACAAAACTACTTTAGGGCGTGCAATTGGTTCCTCGCTGAACGATATTACTTGCAGGCGACGGGGAGGGGGTCGAGTTGCGATGCATGA-------------------------------------------------------------------------------------------------------------------------------------------------------------------------------------------------------------------------------------------------------------------------------------------------
>C4B63_18g258
-------------------------------------------------------------------------------------------------------------------------------------------------------------------------------------------------------------------------------------------ATGCGCCGGACGTTACGTCATGGCTACCATGCCTACGTTCCAAAGGGCGCGCTTCTCAAAACAGACATGCTCGCATCTTCGCCCCAATTGGTGACGGCCGTGTTCCGTGAGACGGAGGCCGCGGCAGAACGTGCGGACAGGGCGAATGATGATGCAGGCTTTTTTAGCCGGCCTCGACTGAACTATCCAGTCGCGTCCGGCATTCCGGCATTTATCTCCAGGCGACAGTTCGATGTGCAGTACAATATCTTTCACCACGATGCGGTGGAGACGCTCAACCGGCACACGTTAGGCACCTCACTGGAGGGGCACAGTCTTGAGACCGTCATACGTAGAGCGTCGTTTGATGCCACGCAGGCAGCGGCGCACACCGCGGCGGCCGAGCACTTTAACTATTGTTTCTTCTACAAGTCGCTTCGG-CCATGGGGAACGGCGGTGCCAAAACAACTTCGCGAGGCTTTTCAGTTGCAATACGGCCGCGACGGATCGGTAGATGTGGTGGAGGAGGTGAAGCGGCTGTTCACGGTCGTGGTTCTCTCGCACCAAGAGCGTTGTGGTTGGGTTTACCTTGTCTGGACAGGAAAGCAATTTGATGTCGTGGAGTTTCCTCACGGTGCGTGCCCCATTGGCAGTGATCTCATCCCACTCCTGGCGATTAACGTGCATGAAGGCGCCTATTCCCTCGACTACGGTCTTTCGGGACTGGAGCAATACGCACAAAACTACTTTAGGGCGTGCAATTGGTTCCTCGCTGAACGATATTACTTGCAGGCGACGGGGAGGGGGTCGAGTTGCGATGCATGA-------------------------------------------------------------------------------------------------------------------------------------------------------------------------------------------------------------------------------------------------------------------------------------------------
>TCSYLVIO_003306
-------------------------------------------------------------------------------------ATGGGATGTTTTTGCTGCTGTTGCTGCCTATGCCTCTTTTTTTTCTGTTCTCTCTGGACGCATTTGCGTGCATGCTGTTGCTGCCCATCCGGGCCTCTCCGTCTTTTTCCTGGGCATGTAGAAGGGCACGCGAAGGGAATTGTGCAGCAAATGCGCCGGACGTTACGTCATGGCTACCATGCCTACGTTCCAAAGGGCGCGCTTCTCAAAACAGACATGCTCGCATCTTCGCCCCAATTGGTGACGGCCGTGTTCCGTGAGACGGAGGCCGCGGCAGAACGTGCAGACAGGGCGAATGATGATGCAGGCTTTTTTAGCCGGCCTCGACTGAACTATCCAGTCGCGTCCGGCATTCCGGCATTTATCTCCAGGCGACAGTTCGATGTGCAGTACAATATCTTTCACCACGATGCGGTGGAGACGCTCAACCGGCACACATTAGGCACCTCACTGGAGGGGCACAGTCTTGAGACCGTCATACGTAGAGCGTCGTTTGATGCCACGCAGGCAGCGGCGCACACCGCGGCGGCCGAGCACTTTAACTATTGTTTCTTCTACAAGTCGCTTCGA-CCATGGGGAACGGCGGTGCCAAAACAACTTCGCGAGGCTTTTCAGTTGCAATACGGCCGCGACGGATCGGTAGATGTGGTGGAGGAGGTGAAGCGGCTGTTCACGGTCGTGGTTCTCTCGCACCAAGAGCGTTGTGGTTGGGTTTACCTTGTCTGGACAGGAAAGCAATTTGATGTCGTGGAGTTTCCTCACGGTGCGTGCCCCATTGGCAGTGATCTCATCCCACTCCTGGCGATTAACGTGCATGAAGGCGCCTATTCCCTCGACTACGGTCTTTCGGGACTGGAGCAATACGCACAAAACTACTTTAGGGCGTGCAATTGGTTCCTCGCTGAACGATATTACTTGCAAGCGACGGGGAGGGGGTCGAGTTGCGATGCATGA-------------------------------------------------------------------------------------------------------------------------------------------------------------------------------------------------------------------------------------------------------------------------------------------------
>C3747_104g70
-------------------------------------------------------------------------------------------------------------------------------------------------------------------------------------------------------------------------------------------ATGCGCCGGACGTTACGTCATGGCTACCATGCCTACGTTCCAAAGGGCGCGCTTCTCAAAACAGACATGCTCGCATCTTCGCCCCAATTGGTGACGGCCGTGTTCCGTGAGACGGAGGCCGCGGCAGAACGTGCGGACAGGGCGAATGATTATGCAGGCTTTTTTAGCCGGCCTCGACTGAACTATCCAGTCGCGTCCGGCATTCCGGCATTTATCTCCAGGCGACAGTTCGATGTGCAGTACAATATCTTTCACCACGATGCGGTGGCGACGCTCAACCGGCACACGTTAGGCACCTCACTGGAGGGGCACAGTCTTGAGACCGTCATACGTAGAGCGTCGTTTGATGCCACGCAGGCAGCGGTGCACACCGCGGCGGCCGAGCACTTCAACTATTGTTTCTTTTACAAGTCGCTTCGG-CCATGGGGAACGGCGGTGCCAAAACAACTTCGCGAGGCTTTTCAGTTGCAATACGGCCGCGACGGATCGGTAGATGTGGTGGAGGAGGTGAAGCGGCTGTTCACGGTCGTGGTTCTCTCGCACCAAGAGCGTTGTGGTTGGGTTTACCTTGTCTGGACAGGAAAGCAGTTTGATGTCGTGGAGTTTCCTCACGGTGCGTGCCCCATTGGCAGTGATCTCATCCCACTCCTGGCGATTAACGTGCATGAAGGCGCCTATTCCCTCGACTACGGTCCTTCGGGACTGGAGCAGTACGCACAAAACTACTTTAGGGCGTGCAATTGGTTCCTCGCTGAACGATATTACTTGCAGGCGACGGGGAGGGGGTCGAGTTGCGATGCATGA-------------------------------------------------------------------------------------------------------------------------------------------------------------------------------------------------------------------------------------------------------------------------------------------------
>C3747_104g75
-------------------------------------------------------------------------------------------------------------------------------------------------------------------------------------------------------------------------------------------ATGCGCCGGACGTTACGTCATGGCTACCATGCCTACGTTCCAAAGGGCGCGCTTCTCAAAACAGACATGCTCGCATCTTCGCCCCAATTGGTGACGGCCGTGTTCCGTGAGACGGAGGCCGCGGCAGAACGTGCGGACAGGGCGAATGATTATGCAGGCTTTTTTAGCCGGCCTCGACTGAACTATCCAGTCGCGTCCGGCATTCCGGCATTTATCTCCAGGCGACAGTTCGATGTGCAGTACAATATCTTTCACCACGATGCGGTGGCGACGCTCAACCGGCACACGTTAGGCACCTCACTGGAGGGGCACAGTCTTGAGACCGTCATACGTAGAGCGTCGTTTGATGCCACGCAGGCAGCGGTGCACACCGCGGCGGCCGAGCACTTCAACTATTGTTTCTTTTACAAGTCGCTTCGG-CCATGGGGAACGGCGGTGCCAAAACAACTTCGCGAGGCTTTTCAGTTGCAATACGGCCGCGACGGATCGGTAGATGTGGTGGAGGAGGTGAAGCGGCTGTTCACGGTCGTGGTTCTCTCGCACCAAGAGCGTTGTGGTTGGGTTTACCTTGTCTGGACAGGAAAGCAGTTTGATGTCGTGGAGTTTCCTCACGGTGCGTGCCCCATTGGCAGTGATCTCATCCCACTCCTGGCGATTAACGTGCATGAAGGCGCCTATTCCCTCGACTACGGTCCTTCGGGACTGGAGCAGTACGCACAAAACTACTTTAGGGCGTGCAATTGGTTCCTCGCTGAACGATATTACTTGCAGGCGACGGGGAGGGGGTCGAGTTGCGATGCATGA-------------------------------------------------------------------------------------------------------------------------------------------------------------------------------------------------------------------------------------------------------------------------------------------------
>C3747_28g61
-------------------------------------------------------------------------------------------------------------------------------------------------------------------------------------------------------------------------------------------ATGCGCCGGACGTTACGTCAAGGCTACCATGCCTACGTTCCAAAGGGCGCGCTTCTCAAAACAGACATGCTCGCATCTTCGCCCCAATTGGTGACGGCCGTGTTCCGTGAGACGGAGGCCGCGGCAGAACGTGCGGACAGGGCGAATGATGATGCAGGCTTTTTTAGCCGACCTCGACTGAACTATCCAGTCGCGTCCGGCATTCCGGCATTTATCTCCAGGCGACAGTTCGATGTGCAGTACAATATCTTTCACCACGATGCGGTGGAGACGCTCAACCGGCACACATTAGGCACCTCACTGGAGGGGCACAGTCTTGAGACCGTCATACGTAGAACGTCGTTTGATGCCACGCAGGCAGCAGCGCACACCGCGGCGGCCGAGCACTTCAACTATTGTTTCTTTTACAAGTCGCTTCGG-CCATGGGGAACGGCGGTACCAAAACAACTTCGCGAGGCTTTTCAGTTGCAATACGGCCGCGACGGATCGGTAGATGTGGTGGAGGAGGTGAAGCGGCTGTTAACGGTCGTGGTTCTCTCGCACCAAGAGCGTTGTGGTTGGGTTTACCTTGTCTGGACAGGAAAGCAGTTTGATGTCGTGGAGTTTCCTCACGGTGCGTGCCCCATTGGCAGTGATCTCATCCCACTCCTGGCGATTAACGTGCATGAAGGCGCCTATTCCCTCGACTACGGTCTTTCGGGACTGGAGCAATACGCACAAAACTACTTTAGGGCGTGCAATTGGTTCCTCGCTGAACGATATTACTTGCAGGCGACGGGGAGGGGGTCGAGTTGCGATGCATGA-------------------------------------------------------------------------------------------------------------------------------------------------------------------------------------------------------------------------------------------------------------------------------------------------
>TcYC6_0097820
-------------------------------------------------------------------------------------------------------------------------------------------------------------------------------------------------------------------------------------------ATGCGCCGGACGTTACGTCATGGCTACCATGCCTACGTTCCAAAGGGCGCGCTTCTCAAAACAGACATGCTCGCATCTTCGCCCCAATTGGTGACGGCCGTGTTCCGTGAGACGGAGGCCGCGGCAGAACGTGCGGACAGGGCGAATGATGATGCAGGCTTTTTTAGCCGACCTCGACTGAACTATCCAGTCGCGTCCGGCATTCCGGCATTTATCTCCAGGCGACAGTTCGATGTGCAGTACAATATCTTTCACCACGATGCGGTGGAGACGCTCAACCGGCACACATTAGGCACCTCACTGGAGGGGCACAGTCTTGAGACCGTCATACGTAGAACGTCGTTTGATGCCACGCAGGCAGCAGCGCACACCGCGGCGGCCGAGCACTTCAACTATTGTTTCTTTTACAAGTCGCTTCGG-CCATGGGGAACGGCGGTACCAAAACAACTTCGCGAGGCTTTTCAGTTGCAATACGGCCGCGACGGATCGGTAGATGTGGTGGAGGAGGTGAAGCGGCTGTTAACGGTCGTGGTTCTCTCGCACCAAGAGCGTTGTGGTTGGGTTTACCTTGTCTGGACAGGAAAGCAGTTTGATGTCGTGGAGTTTCCTCACGGTGCGTGCCCCATTGGCAGTGATCTCATCCCACTCCTGGCGATTAACGTGCATGAAGGCGCCTATTCCCTCGACTACGGTCTTTCGGGACTGGAGCAATACGCACAAAACTACTTTAGGGCGTGCAATTGGTTCCTCGCTGAACGATATTACTTGCAGGCGACGGGGAGGGGGTCGAGTTGCGATGCATGA-------------------------------------------------------------------------------------------------------------------------------------------------------------------------------------------------------------------------------------------------------------------------------------------------
>TcYC6_0097870
-------------------------------------------------------------------------------------------------------------------------------------------------------------------------------------------------------------------------------------------ATGCGCCGGACGTTACGTCATGGCTACCATGCCTACGTTCCAAAGGGCGCGCTTCTCAAAACAGACATGCTCGCATCTTCGCCCCAATTGGTGACGGCCGTGTTCCGTGAGACGGAGGCCGCGGCAGAACGTGCGGACAGGGCGAATGATGATGCAGGCTTTTTTAGCCGACCTCGACTGAACTATCCAGTCGCGTCCGGCATTCCGGCATTTATCTCTAGGCGACAGTTCGATGTGCAGTACAATATCTTTCACCACGATGCGGTGGAGACGCTCAACCGGCACACATTAGGCACCTCACTGGAGGGGCACAGTCTTGAGACCGTCATACGTAGAACGTCGTTTGATGCCACGCAGGCAGCTGCGCACACCGCGGCGGCCGAGCACTTCAACTATTGTTTCTTTTACAAGTCGCTTCGG-CCATGGGGAACGGCGGTACCAAAACAACTTCGCGAGGCTTTTCAGTTGCAATACGGCCGCGACGGATCGGTAGATGTGGTGGAGGAGGTGAAGCGGCTGTTAACGGTCGTGGTTCTCTCGCACCAAGAGCGTTGTGGTTGGGTTTACCTTGTCTGGACAGGAAAGCAGTTTGATGTCGTGGAGTTTCCTCACGGTGCGTGCCCCATTGGCAGTGATCTCATCCCACTCCTGGCGATTAACGTGCATGAAGGCGCCTATTCCCTCGACTACGGTCTTTCGGGACTGGAGCAATACGCACAAAACTACTTTAGGGCGTGCAATTGGTTCCTCGCTGAACGATATTACTTGCAGGCGACGGGGAGGGGGTCGAGTTGCGATGCATGA-------------------------------------------------------------------------------------------------------------------------------------------------------------------------------------------------------------------------------------------------------------------------------------------------
>TcYC6_0097930
-------------------------------------------------------------------------------------------------------------------------------------------------------------------------------------------------------------------------------------------ATGCGCCGGACGTTACGTCATGGCTACCATGCCTACGTTCCAAAGGGCGCGCTTCTCAAAACAGACATGCTCGCATCTTCGCCCCAATTGGTGACGGCCGTGTTCCGTGAGACGGAGGCCGCGGCAGAACGTGCGGACAGGGCGAATGATGATGCAGGCTTTTTTAGCCGACCTCGACTGAACTATCCAGTCGCGTCCGGCATTCCGGCATTTATCTCTAGGCGACAGTTCGATGTGCAGTACAATATCTTTCACCACGATGCGGTGGAGACGCTCAACCGGCACACATTAGGCACCTCACTGGAGGGGCACAGTCTTGAGACCGTCATACGTAGAACGTCGTTTGATGCCACGCAGGCAGCTGCGCACACCGCGGCGGCCGAGCACTTCAACTATTGTTTCTTTTACAAGTCGCTTCGG-CCATGGGGAACGGCGGTACCAAAACAACTTCGCGAGGCTTTTCAGTTGCAATACGGCCGCGACGGATCGGTAGATGTGGTGGAGGAGGTGAAGCGGCTGTTAACGGTCGTGGTTCTCTCGCACCAAGAGCGTTGTGGTTGGGTTTACCTTGTCTGGACAGGAAAGCAGTTTGATGTCGTGGAGTTTCCTCACGGTGCGTGCCCCATTGGCAGTGATCTCATCCCACTCCTGGCGATTAACGTGCATGAAGGCGCCTATTCCCTCGACTACGGTCTTTCGGGACTGGAGCAATACGCACAAAACTACTTTAGGGCGTGCAATTGGTTCCTCGCTGAACGATATTACTTGCAGGCGACGGGGAGGGGGTCGAGTTGCGATGCATGA-------------------------------------------------------------------------------------------------------------------------------------------------------------------------------------------------------------------------------------------------------------------------------------------------
>TcYC6_0097980
-------------------------------------------------------------------------------------------------------------------------------------------------------------------------------------------------------------------------------------------ATGCGCCGGACGTTACGTCATGGCTACCATGCCTACGTTCCAAAGGGCGCGCTTCTCAAAACAGACATGCTCGCATCTTCGCCCCAATTGGTGACGGCCGTGTTCCGTGAGACGGAGGCCGCGGCAGAACGTGCGGACAGGGCGAGTGATGATGCAGGCTTTTTTAGCCGACCTCGACTGAACTATCCAGTCGCTTCCGGCATTCCGGCATTTATCTCCAGGCGACAGTTCGATGTGCAGTACAATATCTTTCACCACGATGCGGTGGAGACGCTCAACCGGCACACATTAGGCACCTCACTGGAGGGGCACAGTCTTGAGACCGTCATACGTAGAACGTCGTTTGATGCCACGCAGGCAGCTGCGCACACCGCGGCGGCCGAGCACTTCAACTATTGTTTCTTTTACAAGTCGCTTCGG-CCATGGGGAACGGCGGTACCAAAACAACTTCGCGAGGCTTTTCAGTTGCAATACGGCCGCGACGGATCGGTAGATGTGGTGGAGGAGGTGAAGCGGCTGTTAACGGTCGTGGTTCTCTCGCACCAAGAGCGTTGTGGTTGGGTTTACCTTGTCTGGACAGGAAAGCAGTTTGATGTCGTGGAGTTTCCTCACGGTGCGTGCCCCATTGGCAGTGATCTCATCCCACTCCTGGCGATTAACGTGCATGAAGGCGCCTATTCCCTCGACTACGGTCTTTCGGGACTGGAGCAATACGCACAAAACTACTTTAGGGCGTGCAATTGGTTCCTCGCTGAACG-TATTACTTGCAGGCGACGGGGAGGGGGTCGAGTTGCGATGCATGAACGCGTCTGGTTGAGGGGAGGTCATACCGCAAATAGCTTCCGTTTTTTTGTTGTTCTCCATGCTTTTTCCACTCTTGACTTTTCCCGCGTCCGTGTCACAACAAGGGAGAGAGGGTTGGGGGGGGTTTGCTGGTGTGGGTGTAGGTTGGGGAGTCTGTGCTGTGCGTGTCTTTTTCCCTCTCTCATTGTTGTGGAGTTCACTTTTCCCTTTTTTCTGTCATGTGCCTTGTTCTCTCCTTTTTTGTGTGCACGCACGCACATTTTTTTACTGCTATGCATGGCATTTTAG
>Tc_MARK_2024
------------------------------------------------------------------------------------------------------------------ATGCCTC-TTTGGTTTTGTGCTCTCCGCACGCATTCGCGTGCATGCTGTTGCAGCTCATCCGGGCCTCTCCGTCTTTCTCCTGGGCATCTAGGAAGGCACGCGAAGGGAATTGTGCAGCACATGCGCCGGACGTTACGTCATGGCTACCACGCCTACGTTCCAAGGGGCGCACTTCTCAAAACAGACATGCTTGCATCGTCGCCCCACTTGGTGACGGCCGTGTTCCGTGAGACGGAGGTCGCGGCAGCATGTGCGGACAGGGCGAATGATGATGCAGGCTTTTTTAGCCGGCCTCGGCTGAACTATCCTATCGCGTCCGGCATTCCGGCATTTATCTCCAGGCGACAGTTCGATGTGCAGTACAATATCTTTCACCGCGATGCGGTGCAGATGCTCAACCGGCACACATTAGGCACCTCACTGGAGGGGCACAGTCTTGAGACCGTCATACGTAGAGCGTCGTTTGATGCCACGCAGGCTGCGGCGCACACCGCGGCGGCCGAGCACTTCAACTATTGTTTCTTTTACAAGTCGCTTCGG-CCATGGGGAACGGCGGTACCAAAACAACTTCGCGAGGCTTTTCAGTTGCAATACGGCCGCGACGGATCGGTGGATGTGGTGGAGGAGGTGAAGCGGCTGTTAACGGTCGTGGTTCTCTCGCACCAAGAGCGTTGTGGTTGGGTTTACCTTGTCTGGACGGGAAAGCAGTTTGATGCTGTGGAGTTTCCTCACGGTGCGTGCCCCATTGGCAGTGATCTCCTCCCACTCCTGGCGATTAACGTGCATGAAGGCGCCTATTCCCTCGACTACGGTCTTTCGGGACTGGAGCAATACGCACAAAACTACTTTAGGGCGTGCAATTGGTCTCTTGCTGAGCGGTGTTACTTGCAGGCGACGGGGAGGGGGCCGAGTTGCGACGCATGA-------------------------------------------------------------------------------------------------------------------------------------------------------------------------------------------------------------------------------------------------------------------------------------------------
>TcCL_NonESM02933
ATGGCGGTGGAGGGAAAGAAATTTGATGGTAGAGAGGCGAAGAAGGGGCTCTTCTTTTCCCCGCATGCGTGGGGATGGATAACTCATGGGATGTTTTTGCTGCTGTTGCTGCCTATGCCTC-TTTTTTTCTGTTCTCTCTGGACGCATTTGCGTGAATGCTGTTGCTGCCCATCCGGGCCTCTCCGTCTTTCTTCTGGGCATGTAGAAAGGCACGCGAAGGGAATTGTGCAGCAAATGCGCCGGACGTTACGTCATGGCTACCATGCCTACGTTCCAAAGGGCGCGCTTCTCAAAACAGACATGCTCGCATCTTCGCCCCAATTGGTGACGGCCGTGTTCCGTGAGACGGAGGCCGCGGCAGAACGTGCGGACAGGGCGAATGATTATGCAGGCTTTTTTAGCCGGCCTCGACTGAACTATCCAGTCGCGTCCGGCATTCCGGCATTTATCTCCAGGCGACAGTTCGATGTGCAGTACAATATCTTTCACCACGATGCGGTGGCGACGCTCAACCGGCACACGTTAGGCACCTCACTGGAGGGGCACAGTCTTGAGACCGTCATACGTAGAGCGTCGTTTGATGCCACGCAGGCAGCGGTGCACACCGCGGCGGCCGAGCACTTCAACTATTGTTTCTTTTACAAGTCGCTTCGG-CCATGGGGAACGGCGGTGCCAAAACAACTTCGCGAGGCTTTTCAGTTGCAATACGGCCGCGACGGATCGGTAGATGTGGTGGAGGAGGTGAAGCGGCTGTTCACGGTCGTGGTTCTCTCGCACCAAGAGCGTTGTGGTTGGGTTTACCTTGTCTGGACAGGAAAGCAGTTTGATGTCGTGGAGTTTCCTCACGGTGCGTGCCCCATTGGCAGTGATCTCATCCCACTCCTGGCGATTAACGTGCATGAAGGCGCCTATTCCCTCGACTACGGTCCTTCGGGACTGGAGCAGTACGCACAAAACTACTTTAGGGCGTGCAATTGGTTCCTCGCTGAACGATATTACTTGCAGGCGACGGGGAGGGGGTCGAGTTGCGATGCATGA-------------------------------------------------------------------------------------------------------------------------------------------------------------------------------------------------------------------------------------------------------------------------------------------------
>TcCL_ESM01078
---ATGGTGGTGGAGGGGAAGAAATTGGGTGGTAGAGAGGCGAAGGGGCCCTTCTTGTCCTCGCATGCGTGGGGATGGATAACTCATGGGATGTTTTTGCTGCTGTTGCTGCCTATGCCTC-TTTGTTTTTGTTCTCTCTGGACGCATTTGCATGCATGCTGTTGCTGCCCATCCGGGCCTCTCCGTCTTTCTCCTGGGCAAGTAGAAAGGCACGCGAAGGGAATTGTGCAGCAAATGCGCCGGACGTTACGTCATGGCTACCATGCCTACGTTCCAAAGGGCGCGCTTCTCAAAACAGACATGCTCGCATCTTCGCCCCAATTGGTGACGGCCGTGTTCCGTGAGACGGAGGCCGCGGCAGAACGTGCGGACAGGGCGAATGATGATGCAGGCTTTTTTAGCCGACCTCGACTGAACTATCCAGTCGCGTCCGGCATTCCGGCATTTATCTCCAGGCGACAGTTCGATGTGCAGTACAATATCTTTCACCACGATGCGGTGGAGACGCTCAACCGGCACACATTAGGCACCTCACTGGAGGGGCACAGTCTTGAGACCGTCATACGTAGAACGTCGTTTGATGCCACGCAGGCAGCAGCGCACACCGCGGCGGCCGAGCACTTCAACTATTGTTTCTTTTACAAGTCGCTTCGG-CCATGGGGAACGGCGGTACCAAAACAACTTCGCGAGGCTTTTCAGTTGCAATACGGCCGCGACGGATCGGTAGATGTGGTGGAGGAGGTGAAGCGGCTGTTAACGGTCGTGGTTCTCTCGCACCAAGAGCGTTGTGGTTGGGTTTACCTTGTCTGGACAGGAAAGCAGTTTGATGTCGTGGAGTTTCCTCACGGTGCGTGCCCCATTGGCAGTGATCTCATCCCACTCCTGGCGATTAACGTGCATGAAGGCGCCTATTCCCTCGACTACGGTCTTTCGGGACTGGAGCAATACGCACAAAACTACTTTAGGGCGTGCAATTGGTTCCTCGCTGAACGATATTACTTGCAGGCGACGGGGAGGGGGTCGAGTTGCGATGCATGA-------------------------------------------------------------------------------------------------------------------------------------------------------------------------------------------------------------------------------------------------------------------------------------------------
>TcG_01045
-------------------------------------------------------------------------------------------------------------------------------------------------------------------------------------------------------------------------------------------ATGCGCCGGACGTTACGTCATGGCTACCATGCCTACGTTCCAAAGGGCGCGCTTCTCAAAACAGACATGCTCGCATCTTCGCCCCAATTGGTGACGGCCGTGTTCCGTGAGACGGAGGCCGCGGCAGAACGTGCGGACAGGGCGAATGATGATGCAGGCTTTTTTAGCCGGCCTCGACTGAACTATCCAGTCGCGTCCGGCATTCCGGCATTTATCTCCAGGCGACAGTTCGATGTGCAGTACAATATCTTTCACCACGATGCGGTGGAGACGCTCAACCGGCACACGTTAGGCACCTCACTGGAGGGGCACAGTCTTGAGACCGTCATACGTAGAGCGTCGTTTGATGCCACGCAGGCAGCGGCGCACACCGCGGCGGCCGAGCACTTCAACTATTGTTTCTTCTACAAGTCGCTTCGG-CCATGGGGAACGGCGGTGCCAAAACAACTTCGCGAGGCTTTTCAGTTGCAATACGGCCGCGACGGATCGGTAGATGTGGTGGAGGAGGTGAAGCGGCTGTTCACGGTCGTGGTTCTCTCGCACCAAGAGCGTTGTGGTTGGGTTTACCTTGTCTGGACAGGAAAGCAATTTGATGTCGTGGAGTTTCCTCACGGTGCGTGCCCCATTGGCAGTGATCTCATCCCACTCCTGGCGATTAACGTGCATGAAGGCGCCTATTCCCTCGACTACGGTCTTTCGGGACTGGAGCAATACGCACAAAACTACTTTAGGGCGTGCAATTGGTTCCTCGCTGAACGATATTACTTGCAAGCGACGGGGAGGGGGTCGAGTTGCGATGCATGA-------------------------------------------------------------------------------------------------------------------------------------------------------------------------------------------------------------------------------------------------------------------------------------------------
>C3747_28g65
-------------------------------------------------------------------------------------------------------------------------------------------------------------------------------------------------------------------------------------------ATGCGCCGGACGTTACGTCATGGCTACCATGCCTACGTTCCAAAGGGCGCGCTTCTCAAAACAGACATGCTCGCATCTTCGCCCCAATTGGTGACGGCCGTGTTCCGTGAGACGGAGGCCGCGGCAGAACGTGCGGACAGGGCGAATGATGATGCAGGCTTTTTTAGCCGACCTCGACTGAACTATCCAGTCGCGTCCGGCATTCCGGCATTTATCTCCAGGCGACAGTTCGATGTGCAGTACAATATCTTTCACCACGATGCGGTGGAGACGCTCAACCGGCACACATTAGGCACCTCACTGGAGGGGCACAGTCTTGAGACCGTCATACGTAGAACGTCGTTTGATGCCACGCAGGCAGCAGCGCACACCGCGGCGGCCGAGCACTTCAACTATTGTTTCTTTTACAAGTCGCTTCGG-CCATGGGGAACGGCGGTACCAAAACAACTTCGCGAGGCTTTTCAGTTGCAATACGGCCGCGACGGATCGGTAGATGTGGTGGAGGAGGTGAAGCGGCTGTTAACGGTCGTGGTTCTCTCGCACCAAGAGCGTTGTGGTTGGGTTTACCTTGTCTGGACAGGAAAGCAGTTTGATGTCGTGGAGTTTCCTCACGGTGCGTGCCCCATTGGCAGTGATCTCATCCCACTCCTGGCGATTAACGTGCATGAAGGCGCCTATTCCCTCGACTACGGTCTTTCGGGACTGGAGCAATACGCACAAAACTACTTTAGGGCGTGCAATTGGTTCCTCGCTGAACGATATTACTTGCAGGCGACGGGGAGGGGGTCGAGTTGCGATGCATGA-------------------------------------------------------------------------------------------------------------------------------------------------------------------------------------------------------------------------------------------------------------------------------------------------
