# Supplementary material for: Trypanosoma cruzi iron superoxide dismutases: insights from phylogenetics to chemotherapeutic target assessment
Source: Parasit Vectors. 2022 Jun 6;15:194. doi: 10.1186/s13071-022-05319-2 (PMC9169349; doi:10.1186/s13071-022-05319-2)
Supplement: Supplementary file 4 — Additional file 4: Figure S4. Nucleotide sequence alignment of the datasets used in this study. Alignments were performed in MUSCLE as implemented in MEGA and edited by visual inspection. Different types of sites identified in each alignment are indicated in Table S1. Each edited alignment was further used for phylogenetic reconstruction. [file 13071_2022_5319_MOESM4_ESM.zip]

Archive with 2 entries (2 files):
- alignment_FeSODA_Dataset1_MUSCLE_MEGAX.fas
- alignment_FeSODB_Dataset2_MUSCLE_MEGAX.fas
