# Supplementary material for: Trypanosoma cruzi iron superoxide dismutases: insights from phylogenetics to chemotherapeutic target assessment
Source: Parasit Vectors. 2022 Jun 6;15:194. doi: 10.1186/s13071-022-05319-2 (PMC9169349; doi:10.1186/s13071-022-05319-2)
Supplement: Supplementary file 4 — Additional file 4: Figure S4. Nucleotide sequence alignment of the datasets used in this study. Alignments were performed in MUSCLE as implemented in MEGA and edited by visual inspection. Different types of sites identified in each alignment are indicated in Table S1. Each edited alignment was further used for phylogenetic reconstruction. [file 13071_2022_5319_MOESM4_ESM.zip › alignment_FeSODA_Dataset1_MUSCLE_MEGAX.fas]

>2137.OL620009
AGGGCGCATGGCGTTGATGAGCTACGCGACGCTGCCTGACCTTTTGAAACCAAGTGGTGCCCCGGCCGAGTTGCCCAAGTTAGGGTTTAACTGGAAGGATGGATGTGCCCCTGTCTTCAGCCCGCGCCAGATGGAATTGCACTACACCAAACACCACAAGGCGTATGTGGACAAATTAAATGCGCTGGCAGGGACAAAATACGATGGGAAGAGCATTGAGGAGATTATCCTTGCGGTCGCAAATGACGCTGAGAAGAAGGGTCTTTTCAACCAAGCCGCACAGCATTTTAACCACACCTTTTACTTTCGTTGTATCACCCCTAATGGGAAGGCGATGCCAAAGTCCCTTGAGTCTGCTGTTACGGCCCAGTTTGGTTCGGTGGAACAGTTTAAAGATGCCTTTGTGCAGGCAGGGGTGAATAACTTTGGCTCGGGTTGGACATGGCTGTGCGTGGACCCGTCGAATAAGAATCAGCTCGTTATTGACAATACGAGCAACGCCGGATGTCCCTTAACGAAGGGACTGCGCCCCGTCCTCGCGGTGGATGTGTGGGAGCATGCGTACTACAAGGA
>2549.OL620010
AGGGCGCATGGCGTTGATGAGCTACGCGACGCTGCCTGACCTTTTAAAACCAAGTGGCGCCCCGGCCGAGTTGCCCAAGTTAGGGTTTAACTGGAAGGATGGATGTGCACCTGTCTTCAGCCCGCGTCAGATGGAATTGCACTATACCAAACACCACAAGGCGTATGTGGACAAATTAAATGCGCTGGCAGGGACAACATACGATGGGAAGAGCATTGAGGAGATTATCCTTGCGGTCGCAAATGACGCCGAGAAGAAGGGTCTTTTCAACCAAGCCGCACAGCATTTTAACCACACCTTTTACTTCCGTTGCATCACCCCTAATGGGAAGGCGATGCCAAAGTCCCTTGAGTCTGCTGTTACGGCCCAGTTTGGTTCGGTGGAACAGTTTAAAGATGCCTTTGTGCAGGCAGGGGTGAATAACTTTGGCTCGGGTTGGACGTGGCTGTGCGTGGACCCGTCGAATAAGAATCAGCTCGTTATTGACAATACGAGCAACGCCGGATGTCCCTTAACGAAGGGACTGCGCCCCGTCCTCGCAGTGGATGTGTGGGAGCATGCGTACTACAAGGA
>3253.OL620011
AGGGCGCATGGCGTTGATGAGCTACGCGACGCTGCCTGACCTTTTAAAACCAAGTGGCGCCCCGGCCGAGTTGCCCAAGTTAGGGTTTAACTGGAAGGATGGATGTGCCCCTGTCTTCAGCCCGCGCCAGATGGAATTGCACTACACCAAACACCACAAGGCGTATGTGGACAAATTAAATGCGCTGGCAGGGACAACATACGATGGGAAGAGCATTGAGGAGATTATCCTTGCGGTCGCAAATGACGCCGAGAAGAAGGGTCTTTTCAACCAAGCCGCACAGCATTTTAACCACACCTTTTACTTCCGTTGCATCACCCCTAATGGGAAGGCGATGCCAAAGTCCCTTGAGTCTGCTGTTACGGCCCAGTTTGGTTCGGTGGAACAGTTTAAAGATGCCTTTGTGCAGGCAGGGGTGAATAACTTTGGCTCGGGTTGGACGTGGCTGTGCGTGGACCCGTCGAATAAGAATCAGCTCGTTATTGACAATACGAGCAACGCCGGATGTCCCTTAACGAAGGGACTGCGCCCCGTCCTCGCAGTGGATGTGTGGGAGCATGCGTACTACAAGGA
>AM64.OL620012
AGGGCGCATGGCGTTGATGAGCTACGCGACGCTGCCTGACCTTTTAAAACCAAGTGGCGCCCCGGCCGAGTTACCCAAGTTAGGGTTTAACTGGAAGGATGGATGTGCCCCTGTCTTCAGCCCGCGCCAGATGGAATTGCACTACACAAAGCACCACAAGGCGTATGTGGACAAATTAAATGCGCTGGCAGGGACAACATACGATGGGAAGAGCATTGAGGAGATTATCCTTGCAGTCGCAAATGACGCCGAGAAGAAGGGTCTTTTCAACCAAGCCGCACAGCATTTTAACCACACCTTTTACTTCCGTTGCATCACCCCTAATGGGAAGGCGATGCCAAAGTCCCTTGAGTCTGCTGTTACGGCCCAGTTTGGTTCGGTGGAACAGTTTAAAGATGCCTTTGTGCAGGCAGGGGTGAATAACTTTGGCTCGGGTTGGACGTGGCTGTGCGTGGACCCGTCGAATAAGAATCAGCTCGTTATTGACAATACGAGCAACGCCGGATGTCCCTTAACGAAGGGACTGCGCCCCGTTCTCGCAGTGGATGTGTGGGAGCATGCGTACTACAAGGA
>Berenice.OL620013
AGGGCGCATGGCGTTGATGAGCTACGCGACGCTGCCTGACCTTTTAAAACCAAGTGGCGCCCCGGCCGAGTTGCCCAAGTTAGGGTTTAACTGGAAGGATGGATGTGCCCCTGTCTTCAGCCCGCGCCAGATGGAATTGCACTACACCAAACACCACAAGGCGTATGTGGACAAATTAAATGCGCTGGCAGGGACAACATACGATGGGAAGAGCATTGAGGAGATTATCCTTGCGGTCGCAAATGACGCCGAGAAGAAGGGTCTTTTCAACCAAGCCGCACAGCATTTTAACCACACCTTTTACTTCCGTTGCATCACCCCTAATGGGAAGGCGATGCCAAAGTCCCTTGAGTCTGCTGTTACGGCCCAGTTTGGTTCGGTGGAACAGTTTAAAGATGCCTTTGTGCAGGCAGGGGTGAATAACTTTGGCTCGGGTTGGACGTGGCTGTGCGTGGACCCGTCGAATAAGAATCAGCTCGTTATTGACAATACGAGCAACGCCGGATGTCCCTTAACGAAGGGACTGCGCCCCGTCCTCGCAGTGGATGTGTGGGAGCATGCGTACTACAAGGA
>Bug2149cl10.OL620014
AGGGCGCATGGCGTTGATGAGCTACGCGACGCTGCCTGACCTTTTGAAACCAAGTGGTGCCCCGGCCGAGTTGCCCAAGTTAGGGTTTAACTGGAAGGATGGATGTGCCCCTGTCTTCAGCCCGCGCCAGATGGAATTGCACTACACCAAACACCACAAGGCGTATGTGGACAAATTAAATGCGCTGGCAGGGACAAAATACGATGGGAAGAGCATTGAGGAGATTATCCTTGCGGTCGCAAATGACGCTGAGAAGAAGGGTCTTTTCAACCAAGCCGCACAGCATTTTAACCACACCTTTTACTTTCGTTGTATCACCCCTAATGGGAAAGCGATGCCAAAGTCCCTTGAGTCTGCTGTTACGGCCCAGTTTGGTTCGGTGGAACAGTTTAAAGATGCCTTTGTGCAGGCAGGGGTGAATAACTTTGGCTCGGGTTGGACATGGCTGTGCGTGGACCCGTCGAATAAGAATCAGCTCGTTATTGACAATACGAGCAACGCCGGATGTCCCTTAACGAAGGGACTGCGCCCCGTCCTCGCGGTGGATGTGTGGGAGCATGCGTACTACAAGGA
>Buriti.OL620015
AGGGCGCATGGCGTTGATGAGCTACGCGACGCTGCCTGACCTTTTAAAACCAAGTGGCGCCCCGGCCGAGTTGCCCAAGTTGGGGTTTAACTGGAAGGATGGATGTGCCCCTGTCTTCAGCCCGCGCCAGATGGAATTGCACTACACCAAACACCACAAGGCGTATGTGGACAAATTAAATGCGCTGGCAGGGACAACATACGATGGGAAGAGCATTGAGGAGATTATCCTTGCGGTCGCAAATGACGCCGAGAAGAAGGGTCTTTTCAACCAAGCCGCACAGCATTTTAACCACACCTTTTACTTCCGTTGCATCACCCCTAATGGGAAGGCGATGCCAAAGTCCCTTGAGTCTGCTGTTACGGCCCAGTTTGGTTCGGTGGAACAGTTTAAAGATGCCTTTGTGCAGGCAGGGGTGAATAACTTTGGCTCGGGTTGGACGTGGCTGTGCGTGGACCCGTCGAATAAGAATCAGCTCGTTATTGACAATACGAGCAACGCCGGATGTCCCTTAACGAAGGGACTGCGCCCCGTCCTCGCAGTGGATGTGTGGGAGCATGCGTACTACAAGGA
>C00041.OL620016
AGGGCGCATGGCGTTGATGAGCTACGCGACGCTGCCTGACCTTTTAAAACCAAGTGGCGCCCCGGCCGAGTTACCCAAGTTAGGGTTTAACTGGAAGGATGGATGTGCCCCTGTCTTCAGCCCGCGCCAGATGGAATTGCACTACACCAAGCACCACAAGGCGTATGTGGACAAATTAAATGCGCTGGCAGGGACAACATACGATGGGAAGAGCATTGAGGAGATTATCCTTGCGGTCGCAAATGACGCCGAGAAGAAGGGTCTTTTCAACCAAGCCGCACAGCATTTTAACCACACCTTTTACTTCCGTTGCATCACCCCTAATGGGAAGGCGATGCCAAAGTCCCTTGAGTCTGCTGTTACGGCCCAGTTTGGTTCGGTGGAACAGTTTAAAGATGCCTTTGTGCAGGCAGGGGTGAATAACTTTGGCTCGGGTTGGACGTGGCTGTGCGTGGACCCGTCGAATAAGAATCAGCTCGTTATTGACAATACGAGCAACGCCGGATGTCCCTTAACGAAGGGACTGCGCCCCGTTCTCGCAGTGGATGTGTGGGAGCATGCGTACTACAAGGA
>C00113.OL620017
AGGGCGCATGGCGTTGATGAGCTACGCGACGCTGCCTGACCTTTTGAAACCAAGTGGTGCCCCGGCCGAGTTGCCCAAGTTAGGGTTTAACTGGAAGGATGGATGTGCCCCTGTCTTCAGCCCGCGCCAGATGGAATTGCACTACACCAAACACCACAAGGCGTATGTGGACAAATTAAATGCGCTGGCAGGGACAAAATACGATGGGAAGAGCATTGAGGAGATTATCCTTGCGGTCGCAAATGACGCTGAGAAGAAGGGTCTTTTCAACCAAGCCGCACAGCATTTTAACCACACCTTTTACTTTCGTTGTATCACCCCTAATGGGAAGGCGATGCCAAAGTCCCTTGAGTCTGCTGTTACGGCCCAGTTTGGTTCGGTGGAACAGTTTAAAGATGCCTTTGTGCAGGCAGGGGTGAATAACTTTGGCTCGGGTTGGACATGGCTGTGCGTGGACCCGTCGAATAAGAATCAGCTCGTTATTGACAATACGAGCAACGCCGGATGTCCCTTAACGAAGGGACTGCGCCCCGTCCTCGCGGTGGATGTGTGGGAGCATGCGTACTACAAGGA
>C00370.OL620018
AGGGCGCATGGCGTTGATGAGCTACGCGACGCTGCCTGACCTTTTAAAACCAAGTGGCGCCCCGGCCGAGTTGCCCAAGTTAGGGTTTAACTGGAAGGATGGATGTGCCCCTGTCTTCAGCCCGCGCCAGATGGAATTGCACTACACCAAACACCACAAGGCGTATGTGGACAAATTAAATGCGCTGGCAGGGACAACATACGATGGGAAGAGCATTGAGGAGATTATCCTTGCGGTCGCAAATGACGCCGAGAAGAAGGGTCTTTTCAACCAAGCCGCACAGCATTTTAACCACACCTTTTACTTCCGTTGCATCACCCCTAATGGGAAGGCGATGCCAAAGTCCTTTGAGTCTGCTGTTACGGCCCAGTTTGGTTCGGTGGAACAGTTTAAAGATGCCTTTGTGCAGGCAGGGGTGAATAACTTTGGCTCGGGTTGGACGTGGCTGTGCGTGGACCCGTCGAATAAGAATCAGCTCGTTATTGACAATACGAGCAACGCCGGATGTCCCTTAACGAAGGGACTGCGCCCCGTCCTCGCAGTGGATGTGTGGGAGCATGCGTACTACAAGGA
>C00471.OL620019
AGGGCGCATGGCGTTGATGAGCTACGCGACGCTGCCTGACCTTTTAAAACCAAGTGGCGCCCCGGCCGAGTTACCCAAGTTAGGGTTTAACTGGAAGGATGGATGTGCCCCTGTCTTCAGCCCGCGCCAGATGGAATTGCACTACACCAAGCACCACAAGGCGTATGTGGACAAATTAAATGCGCTGGCAGGGACAACATACGATGGGAAGAGCATTGAGGAGATTATCCTTGCGGTCGCAAATGACGCCGAGAAGAAGGGTCTTTTCAACCAAGCCGCACAGCATTTTAACCACACCTTTTACTTCCGTTGCATCACCCCTAATGGGAAGGCGATGCCAAAGTCCCTTGAGTCTGCTGTTACGGCCCAGTTTGGTTCGGTGGAACAGTTTAAAGATGCCTTTGTGCAGGCAGGGGTGAATAACTTTGGCTCGGGTTGGACGTGGCTGTGCGTGGACCCGTCGAATAAGAATCAGCTCGTTATTGACAATACGAGCAACGCCGGATGTCCCTTAACGAAGGGACTGCGCCCCGTTCTCGCAGTGGATGTGTGGGAGCATGCGTACTACAAGGA
>C00524.OL620020
AGGGCGCATGGCGTTGATGAGCTACGCGACGCTGCCTGACCTTTTAAAACCAAGTGGCGCCCCGGCCGAGTTACCCAAGTTAGGGTTTAACTGGAAGGATGGATGTGCCCCTGTCTTCAGCCCGCGCCAGATGGAATTGCACTACACCAAGCACCACAAGGCGTATGTGGACAAATTAAATGCGCTGGCAGGGACAACATACGATGGGAAGAGCATTGAGGAGATTATCCTTGCGGTCGCAAATGACGCCGAGAAGAAGGGTCTTTTCAACCAAGCCGCACAGCATTTTAACCACACCTTTTACTTCCGTTGCATCACCCCTAATGGGAAGGCGATGCCAAAGTCCCTTGAGTCTGCTGTTACGGCCCAGTTTGGTTCGGTGGAACAGTTTAAAGATGCCTTTGTGCAGGCAGGGGTGAATAACTTTGGCTCGGGTTGGACGTGGCTGTGCGTGGACCCGTCGAATAAGAATCAGCTCGTTATTGACAATACGAGCAACGCCGGATGTCCCTTAACGAAGGGACTGCGCCCCGTTCTCGCAGTGGATGTGTGGGAGCATGCGTACTACAAGGA
>C00526.OL620021
AGGGCGCATGGCGTTGATGAGCTACGCGACGCTGCCTGACCTTTTAAAACCAAGTGGCGCCCCGGCCGAGTTACCCAAGTTAGGGTTTAACTGGAAGGATGGATGTGCCCCTGTCTTCAGCCCGCGCCAGATGGAATTGCACTACACCAAGCACCACAAGGCGTATGTGGACAAATTAAATGCGCTGGCAGGGACAACATACGATGGGAAGAGCATTGAGGAGATTATCCTTGCGGTCGCAAATGACGCCGAGAAGAAGGGTCTTTTCAACCAAGCCGCACAGCATTTTAACCACACCTTTTACTTCCGTTGCATCACCCCTAATGGGAAGGCGATGCCAAAGTCCCTTGAGTCTGCTGTTACGGCCCAGTTTGGTTCGGTGGAACAGTTTAAAGATGCCTTTGTGCAGGCAGGGGTGAATAACTTTGGCTCGGGTTGGACGTGGCTGTGCGTGGACCCGTCGAATAAGAATCAGCTCGTTATTGACAATACGAGCAACGCCGGATGTCCCTTAACGAAGGGACTGCGCCCCGTTCTCGCAGTGGATGTGTGGGAGCATGCGTACTACAAGGA
>C00566.OL620022
AGGGCGCATGGCGTTGATGAGCTACGCGACGCTGCCTGACCTTTTAAAACCAAGTGGCGCCCCGGCCGAGTTGCCCAAGTTAGGGTTTAACTGGAAGGATGGATGTGCCCCTGTCTTCAGCCCGCGCCAGATGGAATTGCACTACACCAAACACCACAAGGCGTATGTGGACAAATTAAATGCGCTGGCAGGGACAACATACGATGGGAAGAGCATTGAGGAGATTATCCTTGCGGTCGCAAATGACGCCGAGAAGAAGGGTCTTTTCAACCAAGCCGCACAGCATTTTAACCACACCTTTTACTTCCGTTGCATCACCCCTAATGGGAAGGCGATGCCAAAGTCCTTTGAGTCTGCTGTTACGGCCCAGTTTGGTTCGGTGGAACAGTTTAAAGATGCCTTTGTGCAGGCAGGGGTGAATAACTTTGGCTCGGGTTGGACGTGGCTGTGCGTGGACCCGTCGAATAAGAATCAGCTCGTTATTGACAATACGAGCAACGCCGGATGTCCCTTAACGAAGGGACTGCGCCCCGTCCTCGCAGTGGATGTGTGGGAGCATGCGTACTACAAGGA
>C00601.OL620023
AGGGCGCATCGCGTTGATGAGCTACGCGACGCTGCCTGACCTTTTAAAACCAAGTGGCGCCCCGGCCGAGTTGCCCAAGTTAGGGTTTAACTGGAAGGATGGATGTGCCCCTGTCTTCAGCCCGCGCCAGATGGAATTGCACTATACAAAGCACCACAAGGCGTATGTGGACAAATTAAATGCGCTGGCAGGGACAACATACGATGGGAAGAGCATTGAGGAGATTATCCTTGCGGTCGCAAATGACGCCGAGAAGAAGGGTCTTTTCAACCAAGCCGCACAGCATTTTAACCACACCTTTTACTTCCGTTGCATCACCCCTAATGGGAAGGCGATGCCAAAGTCCCTTGAGTCTGCTGTTACGGCCCAGTTTGGTTCGGTGGAACAGTTTAAAGATGCCTTTGTGCAGGCAGGGGTGAATAACTTTGGCTCGGGTTGGACGTGGCTGTGCGTGGACCCGTCGAATAAGAATCAGCTCGTTATTGACAATACGAGCAACGCCGGATGTCCCTTAACGAAGGGACTGCGCCCCGTTCTCGCAGTGGATGTGTGGGAACATGCGTACTACAAGGA
>CL.OL620024
AGGGCGCATGGCGTTGATGAGCTACGCGACGCTGCCTGACCTTTTAAAACCAAGTGGCGCCCCGGCCGAGTTGCCCAAGTTGGGGTTTAACTGGAAGGATGGATGTGCCCCTGTCTTCAGCCCGCGCCAGATGGAATTGCACTACACCAAACACCACAAGGCGTATGTGGACAAATTAAATGCGCTGGCAGGGACAACATACGATGGGAAGAGCATTGAGGAGATTATCCTTGCGGTCGCAAATGACGCCGAGAAGAAGGGTCTTTTCAACCAAGCCGCACAGCATTTTAACCACACCTTTTACTTCCGTTGCATCACCCCTAATGGGAAGGCGATGCCAAAGTCCCTTGAGTCTGCTGTTACGGCCCAGTTTGGTTCGGTGGAACAGTTTAAAGATGCCTTTGTGCAGGCAGGGGTGAATAACTTTGGCTCGGGTTGGACGTGGCTGTGCGTGGACCCGTCGAATAAGAATCAGCTCGTTATTGACAATACGAGCAACGCCGGATGTCCCTTAACGAAGGGACTGCGCCCCGTCCTCGCAGTGGATGTGTGGGAGCATGCGTACTACAAGGA
>CL_Brener.OL620025
AGGGCGCATGGCGTTGATGAGCTACGCGACGCTGCCTGACCTTTTGAAACCAAGTGGTGCCCCGGCCGAGTTGCCCAAGTTAGGGTTTAACTGGAAGGATGGATGTGCCCCTGTCTTCAGCCCGCGCCAGATGGAATTGCACTACACCAAACACCACAAGGCGTATGTGGACAAATTAAATGCGCTGGCAGGGACAAAATACGATGGGAAGAGCATTGAGGAGATTATCCTTGCGGTCGCAAATGACGCTGAGAAGAAGGGTCTTTTCAACCAAGCCGCACAGCATTTTAACCACACCTTTTACTTTCGTTGTATCACCCCTAATGGGAAGGCGATGCCAAAGTCCCTTGAGTCTGCTGTTACGGCCCAGTTTGGTTCGGTGGAACAGTTTAAAGATGCCTTTGTGCAGGCAGGGGTGAATAACTTTGGCTCGGGTTGGACATGGCTGTGCGTGGACCCGTCGAATAAGAATCAGCTCGTTATTGACAATACGAGCAACGCCGGATGTCCCTTAACGAAGGGACTGCGCCCCGTCCTCGCGGTGGATGTGTGGGAGCATGCGTACTACAAGGA
>Colombiana.OL620026
AGGGCGCATGGCGTTGATGAGCTACGCGACGCTGCCTGACCTTTTAAAACCAAGTGGCGCCCCGGCCGAGTTGCCCAAGTTAGGGTTTAACTGGAAGGATGGATGTGCCCCTGTCTTCAGCCCGCGCCAGATGGAATTGCACTACACCAAACACCACAAGGCGTATGTGGACAAATTAAATGCGCTGGCAGGGACAACATACGATGGGAAGAGCATTGAGGAGATTATCCTTGCGGTCGCAAATGACGCCGAGAAGAAGGGTCTTTTCAACCAAGCCGCACAGCATTTTAACCACACCTTTTACTTCCGTTGCATCACCCCTAATGGGAAGGCGATGCCAAAGTCCCTTGAGTCTGCTGTTACGGCCCAGTTTGGTTCGGTGGAACAGTTTAAAGATGCCTTTGTGCAGGCAGGGGTGAATAACTTTGGCTCGGGTTGGACGTGGCTGTGCGTGGACCCGTCGAATAAGAATCAGCTCGTTATTGACAATACGAGCAACGCCGGATGTCCCTTAACGAAGGGACTGCGCCCCGTCCTCGCAGTGGATGTGTGGGAGCATGCGTACTACAAGGA
>Ernane.OL620027
AGGGCGCATGGCGTTGATGAGCTACGCGACGCTGCCTGACCTTTTAAAACCAAGTGGCGCCCCGGCCGAGTTGCCCAAGTTGGGGTTTAACTGGAAGGATGGATGTGCCCCTGTCTTCAGCCCGCGCCAGATGGAATTGCACTACACCAAACACCACAAGGCGTATGTGGACAAATTAAATGCGCTGGCAGGGACAACATACGATGGGAAGAGCATTGAGGAGATTATCCTTGCGGTCGCAAATGACGCCGAGAAGAAGGGTCTTTTCAACCAAGCCGCACAGCATTTTAACCACACCTTTTACTTCCGTTGCATCACCCCTAATGGGAAGGCGATGCCAAAGTCCCTTGAGTCTGCTGTTACGGCCCAGTTTGGTTCGGTGGAACAGTTTAAAGATGCCTTTGTGCAGGCAGGGGTGAATAACTTTGGCTCGGGTTGGACGTGGCTGTGCGTGGACCCGTCGAATAAGAATCAGCTCGTTATTGACAATACGAGCAACGCCGGATGTCCCTTAACGAAGGGACTGCGCCCCGTCCTCGCAGTGGATGTGTGGGAGCATGCGTACTACAAGGA
>FL.OL620028
AGGGCGCATGGCGTTGATGAGCTACGCGACGCTGCCTGACCTTTTAAAACCAAGTGGCGCCCCGGCCGAGTTGCCCAAGTTAGGGTTTAACTGGAAGGATGGATGTGCCCCTGTCTTCAGCCCGCGCCAGATGGAATTGCACTACACCAAACACCACAAGGCGTATGTGGACAAATTAAATGCGCTGGCAGGGACAACATACGATGGGAAGAGCATTGAGGAGATTATCCTTGCGGTCGCAAATGACGCCGAGAAGAAGGGTCTTTTCAACCAAGCCGCACAGCATTTTAACCACACCTTTTACTTCCGTTGCATCACCCCTAATGGGAAGGCGATGCCAAAGTCCCTTGAGTCTGCTGTTACGGCCCAGTTTGGTTCGGTGGAACAGTTTAAAGATGCCTTTGTGCAGGCAGGGGTGAATAACTTTGGCTCGGGTTGGACGTGGCTGTGCGTGGACCCGTCGAATAAGAATCAGCTCGTTATTGACAATACGAGCAACGCCGGATGTCCCTTAACGAAGGGACTGCGCCCCGTCCTCGCAGTGGATGTGTGGGAGCATGCGTACTACAAGGA
>Gilmar.OL620029
AGGGCGCATGGCGTTGATGTGCTACGCGACGCTGCCTGACCTTTTAAAACCAAGTGGCGCCCCGGCCGAGTTGCCCAAGTTAGGGTTTAACTGGAAGGATGGATGTGCCCCTGTCTTCAGCCCGCGCCAGATGGAATTGCACTATACCAAACACCACAAGGCGTATGTGGACAAATTAAATGCGCTGGCAGGGACAACATACGATGGGAAGAGCATTGAGGAGATTATCCTTGCGGTCGCAAATGACGCCGAGAAGAAGGGTCTTTTCAACCAAGCCGCACAGCATTTTAACCACACCTTTTACTTCCGTTGCATCACCCCTAATGGGAAGGCGATGCCAAAGTCCCTTGAGTCTGCTGTTACGGCCCAGTTTGGTTCGGTGGAACAGTTTAAAGATGCCTTTGTGCAGGCAGGGGTGAATAACTTTGGCTCGGGTTGGACGTGGCTGTGCGTGGACCCGTCGAATAAGAATCAGCTCGTTATTGACAATACGAGCAACGCCGGATGTCCCTTAACGAAGGGACTGCGCCCCGTCCTCGCAGTGGATGTGTGGGAGCATGCGTACTACAAGGA
>JM.OL620030
AGGGCGCATGGCGTTGATGAGCTACGCGACGCTGCCTGACCTTTTAAAACCAAGTGGCGCCCCGGCCGAGTTGCCCAAGTTAGGGTTTAACTGGAAGGATGGATGTGCCCCTGTCTTCAGCCCGCGCCAGATGGAATTGCACTACACCAAACACCACAAGGCGTATGTGGACAAATTAAATGCGCTGGCAGGGACAACATACGATGGGAAGAGCATTGAGGAGATTATCCTTGCGGTCGCAAATGACGCCGAGAAGAAGGGTCTTTTCAACCAAGCCGCACAGCATTTTAACCACACCTTTTACTTCCGTTGCATCACCCCTAATGGGAAGGCGATGCCAAAGTCCCTTGAGTCTGCTGTTACGGCCCAGTTTGGTTCGGTGGAACAGTTTAAAGATGCCTTTGTGCAGGCAGGGGTGAATAACTTTGGCTCGGGTTGGACGTGGCTGTGCGTGGACCCGTCGAATAAGAATCAGCTCGTTATTGACAATACGAGCAACGCCGGATGTCCCTTAACGAAGGGACTGCGCCCCGTCCTCGCAGTGGATGTGTGGGAGCATGCGTACTACAAGGA
>Luna.OL620031
AGGGCGCATGGCGTTGATGAGCTACGCGACGCTGCCTGACCTTTTAAAACCAAGTGGCGCCCCGGCCGAGTTGCCCAAGTTGGGGTTTAACTGGAAGGATGGATGTGCCCCTGTCTTCAGCCCGCGCCAGATGGAATTGCACTACACCAAACACCACAAGGCGTATGTGGACAAATTAAATGCGCTGGCAGGGACAACATACGATGGGAAGAGCATTGAGGAGATTATCCTTGCGGTCGCAAATGACGCCGAGAAGAAGGGTCTTTTCAACCAAGCCGCACAGCATTTTAACCACACCTTTTACTTCCGTTGCATCACCCCTAATGGGAAGGCGATGCCAAAGTCCCTTGAGTCTGCTGTTACGGCCCAGTTTGGTTCGGTGGAACAGTTTAAAGATGCCTTTGTGCAGGCAGGGGTGAATAACTTTGGCTCGGGTTGGACGTGGCTGTGCGTGGACCCGTCGAATAAGAATCAGCTCGTTATTGACAATACGAGCAACGCCGGATGTCCCTTAACGAAGGGACTGCGCCCCGTCCTCGCAGTGGATGTGTGGGAGCATGCGTACTACAAGGA
>MR.OL620032
AGGGCGCATGGCGTTGATGAGCTACGCGACGCTGCCTGACCTTTTAAAACCAAGTGGCGCCCCGGCCGAGTTGCCCAAGTTAGGGTTTAACTGGAAGGATGGATGTGCCCCTGTCTTCAGCCCGCGCCAGATGGAATTGCACTACACCAAACACCACAAGGCGTATGTGGACAAATTAAATGCGCTGGCAGGGACAACATACGATGGGAAGAGCATTGAGGAGATTATCCTTGCGGTCGCAAATGACGCCGAGAAGAAGGGTCTTTTCAACCAAGCCGCACAGCATTTTAACCACACCTTTTACTTCCGTTGCATCACCCCTAATGGGAAGGCGATGCCAAAGTCCCTTGAGTCTGCTGTTACGGCCCAGTTTGGTTCGGTGGAACAGTTTAAAGATGCCTTTGTGCAGGCAGGGGTGAATAACTTTGGCTCGGGTTGGACGTGGCTGTGCGTGGACCCGTCGAATAAGAATCAGCTCGTTATTGACAATACGAGCAACGCCGGATGTCCCTTAACGAAGGGACTGCGCCCCGTCCTCGCAGTGGATGTGTGGGAGCATGCGTACTACAAGGA
>PEBA18.OL620033
AGGGCGCATGGCGTTGATGAGCTACGCGACGCTGCCTGACCTTTTAAAACCAAGTGGCGCCCCGGCCGAGTTGCCCAAGTTAGGGTTTAACTGGAAGGATGGATGTGCCCCTGTCTTCAGCCCGCGCCAGATGGAATTGCACTACACCAAACACCACAAGGCGTATGTGGACAAATTAAATGCGCTGGCAGGGACAACATACGATGGGAAGAGCATTGAGGAGATTATCCTTGCGGTCGCAAATGACGCCGAGAAGAAGGGTCTTTTCAACCAAGCCGCACAGCATTTTAACCACACCTTTTACTTCCGTTGCATCACCCCTAATGGGAAGGCGATGCCAAAGTCCTTTGAGTCTGCTGTTACGGCCCAGTTTGGTTCGGTGGAACAGTTTAAAGATGCCTTTGTGCAGGCAGGGGTGAATAACTTTGGCTCGGGTTGGACGTGGCTGTGCGTGGACCCGTCGAATAAGAATCAGCTCGTTATTGACAATACGAGCAACGCCGGATGTCCCTTAACGAAGGGACTGCGCCCCGTCCTCGCAGTGGATGTGTGGGAGCATGCCTACTACAAGGA
>PL0213.OL620034
AGGGCGCATGGCGTTGATGAGCTACGCGACGCTGCCTGACCTTTTAAAACCAAGTGGCGCCCCGGCCGAGTTGCCCAAGTTAGGGTTTAACTGGAAGGATGGATGTGCCCCTGTCTTCAGCCCGCGCCAGATGGAATTGCACTACACCAAACACCACAAGGCGTATGTGGACAAATTAAATGCGCTGGCAGGGACAACATACGATGGGAAGAGCATTGAGGAGATTATCCTTGCGGTCGCAAATGACGCCGAGAAGAAGGGTCTTTTCAACCAAGCCGCACAGCATTTTAACCACACCTTTTACTTCCGTTGCATCACCCCGAATGGGAAGGCGATGCCAAAGTCCTTTGAGTCTGCTGTTACGGCCCAGTTTGGTTCGGTGGAACAGTTTAAAGATGCCTTTGTGCAGGCAGGGGTGAATAACTTTGGCTCGGGTTGGACGTGGCTGTGCGTGGACCCGTCGAATAAGAATCAGCTCGTTATTGACAATACGAGCAACGCCGGATGTCCCTTAACGAAGGGACTGCGCCCCGTCCTCGCAGTGGATGTGTGGGAGCATGCCTACTACAAGGA
>Quaraizinho.OL620035
AGGGCGCATGGCGTTGATGAGCTACGCGACGCTGCCTGACCTTTTGAAACCAAGTGGTGCCCCGGCCGAGTTGCCCAAGTTAGGGTTTAACTGGAAGGATGGATGTGCCCCTGTCTTCAGCCCGCGCCAGATGGAATTGCACTACACCAAACACCACAAGGCGTATGTGGACAAATTAAATGCGCTGGCAGGGACAAAATACGATGGGAAGAGCATTGAGGAGATTATCCTTGCGGTCGCAAATGACGCTGAGAAGAAGGGTCTTTTCAACCAAGCCGCACAGCATTTTAACCACACCTTTTACTTTCGTTGTATCACCCCTAATGGGAAAGCGATGCCAAAGTCCCTTGAGTCTGCTGTTACGGCCCAGTTTGGTTCGGTGGAACAGTTTAAAGATGCCTTTGTGCAGGCAGGGGTGAATAACTTTGGCTCGGGTTGGACATGGCTGTGCGTGGACCCGTCGAATAAGAATCAGCTCGTTATTGACAATACGAGCAACGCCGGATGTCCCTTAACGAAGGGACTGCGCCCCGTCCTCGCGGTGGATGTGTGGGAGCATGCGTACTACAAGGA
>RN19.OL620036
AGGGCGCATGGCGTTGATGAGCTACGCGACGCTGCCTGACCTTTTAAAACCAAGTGGCGCCCCGGCCGAGTTGCCCAAGTTGGGGTTTAACTGGAAGGATGGATGTGCCCCTGTCTTCAGCCCGCGCCAGATGGAATTGCACTACACCAAACACCACAAGGCGTATGTGGACAAATTAAATGCGCTGGCAGGGACAACATACGATGGGAAGAGCATTGAGGAGATTATCCTTGCGGTCGCAAATGACGCCGAGAAGAAGGGTCTTTTCAACCAAGCCGCACAGCATTTTAACCACACCTTTTACTTCCGTTGCATCACCCCTAATGGGAAGGCGATGCCAAAGTCCCTTGAGTCTGCTGTTACGGCCCAGTTTGGTTCGGTGGAACAGTTTAAAGATGCCTTTGTGCAGGCAGGGGTGAATAACTTTGGCTCGGGTTGGACGTGGCTGTGCGTGGACCCGTCGAATAAGAATCAGCTCGTTATTGACAATACGAGCAACGCCGGATGTCCCTTAACGAAGGGACTGCGCCCCGTCCTCGCAGTGGATGTGTGGGAGCATGCGTACTACAAGGA
>RS-12.OL620037
AGGGCGCATGGCGTTGATGAGCTACGCGACGCTGCCTGACCTTTTAAAACCAAGTGGCGCCCCGGCCGAGTTGCCCAAGTTGGGGTTTAACTGGAAGGATGGATGTGCCCCTGTCTTCAGCCCGCGCCAGATGGAATTGCACTACACCAAACACCACAAGGCGTATGTGGACAAATTAAATGCGCTGGCAGGGACAACATACGATGGGAAGAGCATTGAGGAGATTATCCTTGCGGTCGCAAATGACGCCGAGAAGAAGGGTCTTTTCAACCAAGCCGCACAGCATTTTAACCACACCTTTTACTTCCGTTGCATCACCCCTAATGGGAAGGCGATGCCAAAGTCCCTTGAGTCTGCTGTTACGGCCCAGTTTGGTTCGGTGGAACAGTTTAAAGATGCCTTTGTGCAGGCAGGGGTGAATAACTTTGGCTCGGGTTGGACGTGGCTGTGCGTGGACCCGTCGAATAAGAATCAGCTCGTTATTGACAATACGAGCAACGCCGGATGTCCCTTAACGAAGGGACTGCGCCCCGTCCTCGCAGTGGATGTGTGGGAGCATGCGTACTACAAGGA
>RS-21.OL620038
AGGGCGCATGGCGTTGATGAGCTACGCGACGCTGCCTGACCTTTTGAAACCAAGTGGTGCCCCGGCCGAGTTGCCCAAGTTAGGGTTTAACTGGAAGGATGGATGTGCCCCTGTCTTCAGCCCGCGTCAGATGGAATTGCACTACACCAAACACCACAAGGCGTATGTGGACAAATTAAATGCGCTGGCAGGGACAAAATACGATGGGAAGAGCATTGAGGAGATTATCCTTGCGGTCGCAAATGACGCTGAGAAGAAGGGTCTTTTCAACCAAGCCGCACAGCATTTTAACCACACCTTTTACTTTCGTTGTATCACCCCTAATGGGAAGGCGATGCCAAAGTCCCTTGAGTCTGCTGTTACGGCCCAGTTTGGTTCGGTGGAACAGTTTAAAGATGCCTTTGTGCAGGCAGGGGTGAATAACTTTGGCTCGGGTTGGACATGGCTGTGCGTGGACCCGTCGAATAAGAATCAGCTCGTTATTGACAATACGAGCAACGCCGGATGTCCCTTAACGAAGGGACTGCGCCCCGTCCTCGCGGTGGATGTGTGGGAGCATGCGTACTACAAGGA
>Sao_Felipe.OL620039
AGGGCGCATGGCGTTGATGAGCTACGCGACGCTGCCTGACCTTTTAAAACCAAGTGGCGCCCCGGCCGAGTTGCCCAAGTTAGGGTTTAACTGGAAGGATGGATGTGCCCCTGTCTTCAGCCCGCGCCAGATGGAATTGCACTACACCAAACACCACAAGGCGTATGTGGACAAATTAAATGCGCTGGCAGGGACAACATACGATGGGAAGAGCATTGAGGAGATTATCCTTGCGGTCGCAAATGACGCCGAGAAGAAGGGTCTTTTCAACCAAGCCGCACAGCATTTTAACCACACCTTTTACTTCCGTTGCATCACCCCTAATGGGAAGGCGATGCCAAAGTCCCTTGAGTCTGCTGTTACGGCCCAGTTTGGTTCGGTGGAACAGTTTAAAGATGCCTTTGTGCAGGCAGGGGTGAATAACTTTGGCTCGGGTTGGACGTGGCTGTGCGTGGACCCGTCGAATAAGAATCAGCTCGTTATTGACAATACGAGCAACGCCGGATGTCCCTTAACGAAGGGACTGCGCCCCGTCCTCGCAGTGGATGTGTGGGAGCATGCGTACTACAAGGA
>SC28.OL620040
AGGGCGCATGGCGTTGATGAGCTACGCGACGCTGCCTGACCTTTTGAAACCAAGTGGTGCCCCGGCCGAGTTGCCCAAGTTAGGGTTTAACTGGAAGGATGGATGTGCCCCTGTCTTCAGCCCGCGTCAGATGGAATTGCACTACACCAAACACCACAAGGCGTATGTGGACAAATTAAATGCGCTGGCAGGGACAAAATACGATGGGAAGAGCATTGAGGAGATTATCCTTGCGGTCGCAAATGACGCTGAGAAGAAGGGTCTTTTCAACCAAGCCGCACAGCATTTTAACCACACCTTTTACTTTCGTTGTATCACCCCTAATGGGAAGGCGATGCCAAAGTCCCTTGAGTCTGCTGTTACGGCCCAGTTTGGTTCGGTGGAACAGTTTAAAGATGCCTTTGTGCAGGCAGGGGTGAATAACTTTGGCTCGGGTTGGACATGGCTGTGCGTGGACCCGTCGAATAAGAATCAGCTCGTTATTGACAATACGAGCAACGCCGGATGTCCCTTAACGAAGGGACTGCGCCCCGTCCTCGCGGTGGATGTGTGGGAGCATGCGTACTACAAGGA
>SM76.OL620041
AGGGCGCATGGCGTTGATGAGCTACGCGACGCTGCCTGACCTTTTAAAACCAAGTGGCGCCCCGGCCGAGTTGCCCAAGTTAGGGTTTAACTGGAAGGATGGATGTGCCCCTGTCTTCAGCCCGCGCCAGATGGAATTGCACTACACCAAACACCACAAGGCGTATGTGGACAAATTAAATGCGCTGGCAGGGACAACATACGATGGGAAGAGCATTGAGGAGATTATCCTTGCGGTCGCAAATGACGCCGAGAAGAAGGGTCTTTTCAACCAAGCCGCACAGCATTTTAACCACACCTTTTACTTCCGTTGCATCACCCCTAATGGGAAGGCGATGCCAAAGTCCTTTGAGTCTGCTGTTACGGCCCAGTTTGGTTCGGTGGAACAGTTTAAAGATGCCTTTGTGCAGGCAGGGGTGAATAACTTTGGCTCGGGTTGGACGTGGCTGTGCGTGGACCCGTCGAATAAGAATCAGCTCGTTATTGACAATACGAGCAACGCCGGATGTCCCTTAACGAAGGGACTGCGCCCCGTCCTCGCAGTGGATGTGTGGGAGCATGCCTACTACAAGGA
>VL-10.OL620042
AGGGCGCATGGCGTTGATGAGCTACGCGACGCTGCCTGACCTTTT-AAACCAAGTGGCGCCCCGGCCGAGTTGCCCAAGTTAGGGTTTAACTGGAAGGATGGATGTGCCCCTGTCTTCAGCCCGCGCCAGATGGAATTGCACTACACCAAACACCACAAGGCGTATGTGGACAAATTAAATGCGCTGGCAGGGACAACATACGATGGGAAGAGCATTGAGGAGATTATCCTTGCGGTCGCAAATGACGCCGAGAAGAAGGGTCTTTTCAACCAAGCCGCACAGCATTTTAACCACACCTTTTACTTCCGTTGCATCACCCCTAATGGGAAGGCGATGCCAAAGTCCCTTGAGTCTGCTGTTACGGCCCAGTTTGGTTCGGTGGAACAGTTTAAAGATGCCTTTGTGCAGGCAGGGGTGAATAACTTTGGCTCGGGTTGGACGTGGCTGTGCGTGGACCCGTCCAATAATAATCAGCTCGTTATTGACAATACGAGCAACGCCGGATGTCCCTTAACGAAGGGACTGCGCCCCGTCCTCGCACTGAATGTGTGGGAGCATGCGTACTACAAGGA
>Y.OL620043
AGGGCGCATGGCGTTGATGAGCTACGCGACGCTGCCTGACCTTTTAAAACCAAGTGGCGCCCCGGCCGAGTTGCCCAAGTTAGGGTTTAACTGGAAGGATGGATGTGCCCCTGTCTTCAGCCCGCGCCAGATGGAATTGCACTACACCAAACACCACAAGGCGTATGTGGACAAATTAAATGCGCTGGCAGGGACAACATACGATGGGAAGAGCATTGAGGAGATTATCCTTGCGGTCGCAAATGACGCCGAGAAGAAGGGTCTTTTCAACCAAGCCGCACAGCATTTTAACCACACCTTTTACTTCCGTTGCATCACCCCTAATGGGAAGGCGATGCCAAAGTCCCTTGAGTCTGCTGTTACGGCCCAGTTTGGTTCGGTGGAACAGTTTAAAGATGCCTTTGTGCAGGCAGGGGTGAATAACTTTGGCTCGGGTTGGACGTGGCTGTGCGTGGACCCGTCGAATAAGAATCAGCTCGTTATTGACAATACGAGCAACGCCGGATGTCCCTTAACGAAGGGACTGCGCCCCGTCCTCGCAGTGGATGTGTGGGAGCATGCGTACTACAAGGA
>CL_Brener.XM_807064
AGGGCGCATGGCGTTGATGAGCTACGCGACGCTGCCTGACCTTTTAAAACCAAGTGGCGCCCCGGCCGAGTTGCCCAAGTTGGGGTTTAACTGGAAGGATGGATGTGCCCCTGTCTTCAGCCCGCGCCAGATGGAATTGCACTACACCAAACACCACAAGGCGTATGTGGACAAATTAAATGCGCTGGCAGGGACAACATACGATGGGAAGAGCATTGAGGAGATTATCCTTGCGGTCGCAAATGACGCCGAGAAGAAGGGTCTTTTCAACCAAGCCGCACAGCATTTTAACCACACCTTTTACTTCCGTTGCATCACCCCTAATGGGAAGGCGATGCCAAAGTCCCTTGAGTCTGCTGTTACGGCCCAGTTTGGTTCGGTGGAACAGTTTAAAGATGCCTTTGTGCAGGCAGGGGTGAATAACTTTGGCTCGGGTTGGACGTGGCTGTGCGTGGACCCGTCGAATAAGAATCAGCTCGTTATTGACAATACGAGCAACGCCGGATGTCCCTTAACGAAGGGACTGCGCCCCGTCCTCGCAGTGGATGTGTGGGAGCATGCGTACTACAAGGA
>Y.AAX84933
AGGGCGCATGACGTTGATGAGCTACGCGACGCTGCCTGACCTTTTAAAACCAAGTGGCGCCCCGGCCGAGTTGCCCAAGTTAGGGTTTAACTGGAAGGATGGATGTGCCCCTGTCTTCAGCCCGCGCCAGATGGAATTGCACTACACCAAACACCACAAGGCGTATGTGGACAAATTAAATGCGCTGGCAGGGACAACATACGATGGGAAGAGCATTGAGGAGATTATCCTTGCGGTCGCAAATGACGCCGAGAAGAAGGGTCTTTTCAACCAAGCCGCACAGCATTTTAACCACACCTTTTACTTCCGTTGCATCACCCCTAATGGGAAGGCGATGCCAAAGTCCCTTGAGTCTGCTGTTACGGCCCAGTTTGGTTCGGTGGAACAGTTTAAAGATGCCTTTGTGCAGGCAGGGGTGAATAACTTTGGCTCGGGTTGGACGTGGCTGTGCGTGGACCCGTCGAATAAGAATCAGCTCGTTATTGACAATACGAGCAACGCCGGATGTCCCTTAACGAAGGGACTGCGCCCCGTCCTCGCAGTGGATGTGTGGGAGCATGCGTACTACAAGGA
>Y.AAX84936
AGGGCGCATGACGTTGATGAGCTACGCGACGCTGCCTGACCTTTTAAAACCAAGTGGCGCCCCGGCCGAGTTGCCCAAGTTGGGGTTTAACTGGAAGGATGGATGTGCCCCTGTCTTCAGCCCGCGCCAGATGGAATTGCACTACACCAAACACCACAAGGCGTATGTGGACAAATTAAATGCGCTGGCAGGGACAACATACGATGGGAAGAGCATTGAGGAGATTATCCTTGCGGTCGCAAATGACGCCGAGAAGAAGGGTCTTTTCAACCAAGCCGCACAGCATTTTAACCACACCTTTTACTTCCGTTGCATCACCCCTAATGGGAAGGCGATGCCAAAGTCCCTTGAGTCTGCTGTTACGGCCCAGTTTGGTTCGGTGGAACAGTTTAAAGATGCCTTTGTGCAGGCAGGGGTGAATAACTTTGGCTCGGGTTGGACGTGGCTGTGCGTGGACCCGTCGAATAAGAATCAGCTCGTTATTGACAATACGAGCAACGCCGGATGTCCCTTAACAAAGGGACTGCGCCCCGTCCTCGCAGTGGATGTGTGGGAGCATGCGTACTACAAGGA
>17LER.AAX84930
AGGGCGCATGGCGTTGATGAGCTACGCGACGCTGCCTGACCTTTTGAAACCAAGTGGTGCCCCGGCCGAGTTGCCCAAGTTAGGGTTTAACTGGAAGGATGGATGTGCCCCTGTCTTCAGCCCGCGCCAGATGGAATTGCACTACACCAAACACCACAAGGCGTATGTGGACAAATTAAATGCGCTGGCAGGGACAAAATACGATGGGAAGAGCATTGAGGAGATTATCCTTGCGGTCGCAAATGACGCTGAGAAGAAGGGTCTTTTCAACCAAGCCGCACAGCATTTTAACCACACCTTTTACTTTCGTTGTATCACCCCTAATGGGAAGGCGATGCCAAAGTCCCTTGAGTCTGCTGTTACGGCCCAGTTTGGTTCGGTGGAACAGTTTAAAGATGCCTTTGTGCAGGCAGGGGTGAATAACTTTGGCTCGGGTTGGACATGGCTGTGCGTGGACCCGTCGAATAAGAATCAGCTCGTTATTGACAATACGAGCAACGCCGGATGTCCCTTAACGAAGGGACTGCGCCCCGTCCTCGCGGTGGATGTGTGGGAGCATGCGTACTACAAGGA
>17WTS.AAX84931
AGGGCGCATGGCGTTGATGAGCTACGCGACGCTGCCTGACCTTTTGAAACCAAGTGGTGCCCCGGCCGAGTTGCCCAAGTTAGGGTTTAACTGGAAGGATGGATGTGCCCCTGTCTTCAGCCCGCGCCAGATGGAATTGCACTACACCAAACACCACAAGGCGTATGTGGACAAATTAAATGCGCTGGCAGGGACAAAATACGATGGGAAGAGCATTGAGGAGATTATCCTTGCGGTCGCAAATGACGCTGAGAAGAAGGGTCTTTTCAACCAAGCCGCACAGCATTTTAACCACACCTTTTACTTTCGTTGTATCACCCCTAATGGGAAGGCGATGCCAAAGTCCCTTGAGTCTGCTGTTACGGCCCAGTTTGGTTCGGTGGAACAGTTTAAAGATGCCTTTGTGCAGGCAGGGGTGAATAACTTTGGCTCGGGTTGGACATGGCTGTGCGTGGACCCGTCGAATAAGAATCAGCTCGTTATTGACAATACGAGCAACGCCGGATGTCCCTTAACGAAGGGACTGCGCCCCGTCCTCGCGGTGGATGTGTGGGAGCATGCGTACTACAAGGA
>Barra_Seca.AAX84932
AGGGCGCATGGCGTTGATGAGCTACGCGACGCTGCCTGACCTTTTGAAACCAAGTGGTGCCCCGGCCGAGTTGCCCAAGTTAGGGTTTAACTGGAAGGATGGATGTGCCCCTGTCTTCAGCCCGCGCCAGATGGAATTGCACTACACCAAACACCACAAGGCGTATGTGGACAAATTAAATGCGCTGGCAGGGACAAAATACGATGGGAAGAGCATTGAGGAGATTATCCTTGCGGTCGCAAATGACGCTGAGAAGAAGGGTCTTTTCAACCAAGCCGCACAGCATTTTAACCACACCTTTTACTTTCGTTGTATCACCCCTAATGGGAAGGCGATGCCAAAGTCCCTTGAGTCTGCTGTTACGGCCCAGTTTGGTTCGGTGGAACAGTTTAAAGATGCCTTTGTGCAGGCAGGGGTGAATAACTTTGGCTCGGGTTGGACATGGCTGTGCGTGGACCCGTCGAATAAGAATCAGCTCGTTATTGACAATACGAGCAACGCCGGATGTCCCTTAACGAAGGGACTGCGCCCCGTCCTCGCGGTGGATGTGTGGGAGCATGCGTACTACAAGGA
>YUYU.AAX84938
AGGGCGCATGGCGTTGATGAGCTACGCGACGCTGCCTGACCTTTTGAAACCAAGTGGTGCCCCGGCCGAGTTGCCCAAGTTAGGGTTTAACTGGAAGGATGGATGTGCCCCTGTCTTCAGCCCGCGCCAGATGGAATTGCACTACACCAAACACCACAAGGCGTATGTGGACAAATTAAATGCGCTGGCAGGGACAAAATACGATGGGAAGAGCATTGAGGAGATTATCCTTGCGGTCGCAAATGACGCTGAGAAGAAGGGTCTTTTCAACCAAGCCGCACAGCATTTTAACCACACCTTTTACTTTCGTTGTATCACCCCTAATGGGAAGGCGATGCCAAAGTCCCTTGAGTCTGCTGTTACGGCCCAGTTTGGTTCGGTGGAACAGTTTAAAGATGCCTTTGTGCAGGCAGGGGTGAATAACTTTGGCTCGGGTTGGACATGGCTGTGCGTGGACCCGTCGAATAAGAATCAGCTCGTTATTGACAATACGAGCAACGCCGGATGTCCCTTAACGAAGGGACTGCGCCCCGTCCTCGCGGTGGATGTGTGGGAGCATGCGTACTACAAGGA
>CL_Brener.AAX84934
AGGGCGCATGGCGTTGATGAGCTACGCGACGCTGCCTGACCTTTTAAAACCAAGTGGCGCCCCGGCCGAGTTGCCCAAGTTGGGGTTTAACTGGAAGGATGGATGTGCCCCTGTCTTCAGCCCGCGCCAGATGGAATTGCACTACACCAAACACCACAAGGCGTATGTGGACAAATTAAATGCGCTGGCAGGGACAACATACGATGGGAAGAGCATTGAGGAGATTATCCTTGCGGTCGCAAATGACGCCGAGAAGAAGGGTCTTTTCAACCAAGCCGCACAGCATTTTAACCACACCTTTTACTTCCGTTGCATCACCCCTAATGGGAAGGCGATGCCAAAGTCCCTTGAGTCTGCCGTTACGGCCCAGTTTGGTTCGGTGGAACAGTTTAAAGATGCCTTTGTGCAGGCAGGGGTGAATAACTTTGGCTCGGGTTGGACGTGGCTGTGCGTGGACCCGTCGAATAAGAATCAGCTCGTTATTGACAATACGAGCAACGCCGGATGTCCCTTAACGAAGGGACTGCGCCCCGTCCTCGCAGTGGATGTGTGGGAGCATGCGTACTACAAGGA
>JA.AAX84935
AGGGCGCATGGCGTTGATGAGCTACGCGACGCTGCCTGACCTTTTAAAACCAAGTGGCGCCCCGGCCGAGTTGCCCAAGTTGGGGTTTAACTGGAAGGATGGATGTGCCCCTGTCTTCAGCCCGCGCCAGATGGAATTGCACTACACCAAACACCACAAGGCGTATGTGGACAAATTAAATGCGCTGGCAGGGACAACATACGATGGGAAGAGCATTGAGGAGATTATCCTTGCGGTCGCAAATGACGCCGAGAAGAAGGGTCTTTTCAACCAAGCCGCACAGCATTTTAACCACACCTTTTACTTCCGTTGCATCACCCCTAATGGGAAGGCGATGCCAAAGTCCCTTGAGTCTGCTGTTACGGCCCAGTTTGGTTCGGTGGAACAGTTTAAAGATGCCTTTGTGCAGGCAGGGGTGAATAACTTTGGCTCGGGTTGGACGTGGCTGTGCGTGGACCCGTCGAATAAGAATCAGCTCGTTATTGACAATACGAGCAACGCCGGATGTCCCTTAACGAAGGGACTGCGCCCCGTCCTCGCAGTGGATGTGTGGGAGCATGCGTACTACAAGGA
>So_Felipe.AAX84937
AGGGCGCATGGCGTTGATGAGCTACGCGACGCTGCCTGACCTTTTAAAACCAAGTGGCGCCCCGGCCGAGTTGCCCAAGTTAGGGTTTAACTGGAAGGATGGATGTGCCCCTGTCTTCAGCCCGCGCCAGATGGAATTGCACTACACCAAACACCACAAGGCGTATGTGGACAAATTAAATGCGCTGGCAGGGACAACATACGATGGGAAGAGCATTGAGGAGATTATCCTTGCGGTCGCAAATGACGCCGAGAAGAAGGGTCTTTTCAACCAAGCCGCACAGCATTTTAACCACACCTTTTACTTCCGTTGCATCACCCCTAATGGGAAGGCGATGCCAAAGTCCCTTGAGTCTGCTGTTACGGCCCAGTTTGGTTCGGTGGAACAGTTTAAAGATGCCTTTGTGCAGGCAGGGGTGAATAACTTTGGCTCGGGTTGGACGTGGCTGTGCGTGGACCCGTCGAATAAGAATCAGCTCGTTATTGACAATACGAGCAACGCCGGATGTCCCTTAACAAAGGGACTGCGCCCCGTCCTCGCAGTGGATGTGTGGGAGCATGCGTACTACAAGGA
>VL-10.AAX84939
AGGGCGCATGGCGTTGATGAGCTACGCGACGCTGCCTGACCTTTTAAAACCAAGTGGCGCCCCGGCCGAGTTGCCCAAGTTAGGGTTTAACTGGAAGGATGGATGTGCCCCTGTCTTCAGCCCGCGCCAGATGGAATTGCACTACACCAAACACCACAAGGCGTATGTGGACAAATTAAATGCGCTGGCAGGGACAACATACGATGGGAAGAGCATTGAGGAGATTATCCTTGCGGTCGCAAATGACGCCGAGAAGAAGGGTCTTTTCAACCAAGCCGCACAGCATTTTAACCACACCTTTTACTTCCGTTGCATCACCCCTAATGGGAAGGCGATGCCAAAGTCCCTTGAGTCTGCTGTTACGGCCCAGTTTGGTTCGGTGGAACAGTTTAAAGATGCCTTTGTGCAGGCAGGGGTGAATAACTTTGGCTCGGGTTGGACGTGGCTGTGCGTGGACCCGTCGAATAAGAATCAGCTCGTTATTGACAATACGAGCAACGCCGGATGTCCCTTAACGAAGGGACTGCGCCCCGTCCTCGCAGTGGATGTGTGGGAGCATGCGTACTACAAGGA
