# Supplementary material for: Trypanosoma cruzi iron superoxide dismutases: insights from phylogenetics to chemotherapeutic target assessment
Source: Parasit Vectors. 2022 Jun 6;15:194. doi: 10.1186/s13071-022-05319-2 (PMC9169349; doi:10.1186/s13071-022-05319-2)
Supplement: Supplementary file 4 — Additional file 4: Figure S4. Nucleotide sequence alignment of the datasets used in this study. Alignments were performed in MUSCLE as implemented in MEGA and edited by visual inspection. Different types of sites identified in each alignment are indicated in Table S1. Each edited alignment was further used for phylogenetic reconstruction. [file 13071_2022_5319_MOESM4_ESM.zip › alignment_FeSODB_Dataset2_MUSCLE_MEGAX.fas]

>2137.OL620044
TCTCAAAGCAGCAGGTGACGCTCCACTACGACAAACACCATCAGGGGTATGTGACGAAACTCAACGCCGCGGCGCAGACAAACTCCGCGCTTGCAACGAAAAGCATCGAGGAAATCATCAGGACGGAGAAAGGCCCCATCTTCAACCTTGCGGCGCAGATTTTTAACCACACGTTCTACTGGGAGAGCATGTGTCCTAATGGCGGTGGCGAGCCGACGGGAAAAGTTGCCGACGAGATCAACGCTTCATTTGGCAGTTTTGCGAAGTTCAAGGAGGAGTTTACAAACGTGGCTGTGGGCCACTTTGGCTCGGGTTGGGCGTGGCTTGTGAAGGACACCAATTCCGGCAAACTGAAAGTCTACCAGACGCATGACGCGGGATGTCCACTGACAGAGCCCAACTTGAAGCCTCTCCTTACATGCGATGTATGGGAGCATGCGTACTACGTGGACTACAAGAACGACCGTGCGGCATATGTGCAGAC
>2549.OL620045
TCTCAAAGCAGCAGGTGACGCTCCACTACGACAAGCACCATCAGGGGTATGTGACGAAACTCAACGCTGCGGCGCAGACAAACTCCGCGCTTGCAACGAAGAGCGTCGAGGAGATCATCAGGACGGAGAAAGGCCCCATCTTCAACCTTGCGGCGCAGATTTTTAACCACACGTTCTACTGGGAGAGCATGTGTCCTAATGGCGGTGGCGAGCCGACGGGAAAACTTGCCGACGAGATCAACGCTTCATTTGGCAGTTTTGCGAAGTTCAAGGAGGAGTTTACAAACGTGGCTGTGGGCCACTTTGGCTCGGGTTGGGCGTGGCTTGTGAAGGACACCAATTCCGGCAAACTGAAGGTCTACCAGACGCATGACGCGGGATGTCCACTGACAGAGCCCAACTTGAAGCCTCTCCTTACATGCGATGTATGGGAGCATGCGTACTACGTGGACTACAAGAACGACCGTGCGGCATACGTGCAGAC
>3253.OL620046
TCTCAAAGCAGCAGGTGACGCTCCACTACGACAAGCACCATCAGGGGTATGTGACGAAACTCAACGCTGCGGCGCAGACAAACTCCGCGCTTGCAACGAAGAGCATCGAGGAGATCATCAGGACGGAGAAAGGCCCCATCTTCAACCTTGCGGCGCAGATTTTTAACCACACGTTCTACTGGGAGAGCATGTGTCCTAATGGCGGTGGCGAGCCGACGGGAAAAGTTGCCGACGAGATCAACGCTTCATTTGGCAGTTTTGCGAAGTTCAAGGAGGAGTTTACAAACGTGGCTGTGGGCCACTTTGGCTCGGGTTGGGCGTGGCTTGTGAAGGACACCAATTCCGGCAAACTGAAGGTCTACCAGACGCATGACGCGGGATGTCCACTGACAGAGCCCAACTTGAAGCCTCTCCTTACATGCGATGTATGGGAGCATGCGTACTACGTGGACTACAAGAACGACCGTGCGGCATACGTGCAGAC
>AM64.OL620047
TCTCAAAGCAGCAGGTGACGCTCCACTACGACAAGCACCATCAGGGGTATGTGACGAAACTCAACGCCGCGGCGCAGACAAACTCCGCGCTTGCAACGAAGAGCATCGAGGAGATCATCAGGACGGAGAAAGGCCCCATCTTCAACCTTGCGGCGCAGATTTTTAACCACACGTTCTACTGGGAGAGCATGTGTCCTAATGGCGGTGGCGAGCCCACGGGAAAGCTTGCCGACGAGATCAACGCTTCATTTGGCAGTTTTGCGAAGTTCAAGGAGGAGTTTACAAACGTGGCTGTGGGCCACTTTGGCTCGGGTTGGGCGTGGCTTGTGAAGGACACCAATTCCGGCAAACTGAAGGTCTACCAGACGCATGACGCGGGATGTCCACTGACAGAGCCCAACTTGAAGCCTCTCCTTACATGCGATGTATGGGAGCATGCGTACTACGTGGACTACAAGAACGACCGTGCGGCATACGTGCAGAC
>Berenice.OL620048
TCTCAAAGCAGCAGGTGACGCTCCACTACGACAAGCACCATCAGGGGTATGTGACGAAACTCAACGCTGCGGCGCAGACAAACTCCGCGCTTGCAACGAAGAGCATCGAGGAGATCATCAGGACGGAGAAAGGCCCCATCTTCAACCTTGCGGCGCAGATTTTTAACCACACGTTCTACTGGGAGAGCATGTGTCCTAATGGCGGTGGCGAGCCGACGGGAAAACTTGCCGACGAGATCAACGCTTCATTTGGCAGTTTTGCGAAGTTCAAGGAGGAGTTTACAAACGTGGCTGTGGGCCACTTTGGCTCGGGTTGGGCGTGGCTTGTGAAGGACACCAATTCCGGCAAACTGAAGGTCTACCAGACGCATGACGCGGGATGTCCACTGACAGAGCCCAACTTGAAGCCTCTCCTTACATGCGATGTATGGGAGCATGCGTACTACGTGGACTACAAGAACGACCGTGCGGCATACGTGCAGAC
>Bug2149cl10.OL620049
TCTCAAAGCAGCAGGTGACGCTCCACTACGACAAACACCATCAGGGGTATGTGACGAAACTCAACGCCGCGGCGCAGACAAACTCCGCGCTTGCAACGAAAAGCATCGAGGAAATCATCAGGACGGAGAAAGGCCCCATCTTCAACCTTGCGGCGCAGATTTTTAACCACACGTTCTACTGGGAGAGCATGTGTCCTAATGGCGGTGGCGAGCCGACGGGAAAAGTTGCCGACGAGATCAACGCTTCATTTGGCAGTTTTGCGAAGTTCAAGGAGGAGTTTACAAACGTGGCTGTGGGCCACTTTGGCTCGGGTTGGGCGTGGCTTGTGAAGGACACCAATTCCGGAAAACTGAAAGTCTACCAGACGCATGACGCGGGATGTCCACTGACAGAGCCCAACTTGAAGCCTCTTCTTACATGCGATGTATGGGAGCATGCGTACTACGTGGACTACAAGAACGACCGTGCGGCATATGTGCAGAC
>Buriti.OL620050
TCTCAAAGCAGCAGGTGACGCTCCACTACGACAAGCACCATCAGGGGTATGTGACGAAACTCAACGCTGCGGCGCAGACAAACTCCGCGCTTGCAACGAAGAGCATCGAGGAGATCATCAGGACGGAGAAAGGCCCCATCTTCAACCTTGCGGCGCAGATTTTTAACCACACGTTCTACTGGGAGAGCATGTGTCCTAATGGCGGTGGCGAGCCGACGGGAAAACTTGCCGACGAGATCAACGCTTCATTTGGCAGTTTTGCGAAGTTCAAGGAGGAGTTTACAAACGTGGCTGTGGGCCACTTTGGCTCGGGTTGGGCGTGGCTTGTGAAGGACACCAATTCCGGCAAACTGAAGGTCTACCAGACGCATGACGCGGGATGTCCACTGACAGAGCCCAACTTGAAGCCTCTCCTTACATGCGATGTATGGGAGCATGCGTACTACGTGGACTACAAGAACGACCGTGCGGCATACGTGCAGAC
>C00041.OL620051
TCTCAAAGCAGCAGGTGACGCTCCACTACGACAAGCACCATCAGGGGTATGTGACGAAACTCAACGCCGCGGCGCAGACAAACTCCGCGCTTGCAACGAAGAGCATCGAGGAGATCATCAGGACGGAGAAAGGCCCCATCTTCAACCTTGCGGCGCAGATTTTTAACCACACGTTCTACTGGGAGAGCATGTGTCCTAATGGCGGTGGCGAGCCCACGGGAAAGCTTGCCGACGAGATCAACGCTTCATTTGGCAGTTTTGCGAAGTTCAAGGAGGAGTTTACAAACGTGGCTGTGGGCCACTTTGGCTCGGGTTGGGCGTGGCTTGTGAAGGACACCAATTCCGGCAAACTGAAGGTCTACCAGACGCATGACGCGGGATGTCCACTGACAGAGCCCAACTTGAAGCCTCTCCTTACATGCGATGTATGGGAGCATGCGTACTACGTGGACTACAAGAACGACCGTGCGGCATACGTGCAGAC
>C00113.OL620052
TCTCAAAGCAGCAGGTGACGCTCCACTACGACAAACACCATCAGGGGTATGTGACGAAACTCAACGCCGCGGCGCAGACAAACTCCGCGCTTGCAACGAAAAGCATCGAGGAAATCATCAGGACGGAGAAAGGCCCCATCTTCAACCTTGCGGCGCAGATTTTTAACCACACGTTCTACTGGGAGAGCATGTGTCCTAATGGCGGTGGCGAGCCGACGGGAAAAGTTGCCGACGAGATCAACGCTTCATTTGGCAGTTTTGCGAAGTTCAAGGAGGAGTTTACAAACGTGGCTGTGGGCCACTTTGGCTCGGGTTGGGCGTGGCTTGTGAAGGACACCAATTCCGGAAAACTGAAAGTCTACCAGACGCATGACGCGGGATGTCCACTGACAGAGCCCAACTTGAAGCCTCTTCTTACATGCGATGTATGGGAGCATGCGTACTACGTGGACTACAAGAACGACCGTGCGGCATATGTGCAGAC
>C00370.OL620053
TCTCAAAGCAGCAGGTGACGCTCCACTACGACAAGCACCATCAGGGGTATGTGACGAAACTCAACGCCGCGGCGCAGACAAACTCCGCGCTTGCAACGAAGAGCATCGAGGAGATCATCAGGACGGAGAAAGGCCCCATCTTCAACCTTGCGGCGCAGATTTTTAACCACACGTTCTACTGGGAGAGCATGTGTCCTAATGGGGGTGGCGAGCCGACGGGAAAAGTTGCCGACGAGATCAACGCTTCATTTGGCAGTTTTGCGAAGTTCAAGGAGGAGTTTACAAACGTGGCTGTGGGCCACTTTGGCTCGGGTTGGGCGTGGCTTGTGAAGGACACCAATTCCGGCAAACTGAAAGTCTACCAGACGCATGACGCGGGATGTCCACTGACAGAGCCCAACTTGAAGCCTCTCCTTACATGCGATGTATGGGAGCATGCGTACTACGTGGACTACAAGAACGACCGTGCGGCATATGTTCAGAC
>C00471.OL620054
TCTCAAAGCAGCAGGTGACGCTCCACTACGACAAGCACCATCAGGGGTATGTGACGAAACTCAACGCCGCGGCGCAGACAAACTCCGCGCTTGCAACGAAGAGCATCGAGGAGATCATCAGGACGGAGAAAGGCCCCATCTTCAACCTTGCGGCGCAGATTTTTAACCACACGTTCTACTGGGAGAGCATGTGTCCTAATGGCGGTGGCGAGCCCACGGGAAAGCTTGCCGACGAGATCAACGCTTCATTTGGCAGTTTTGCGAAGTTCAAGGAGGAGTTTACAAACGTGGCTGTGGGCCACTTTGGCTCGGGTTGGGCGTGGCTTGTGAAGGACACCAATTCCGGCAAACTGAAGGTCTACCAGACGCATGACGCGGGATGTCCACTGACAGAGCCCAACTTGAAGCCTCTCCTTACATGCGATGTATGGGAGCATGCGTACTACGTGGACTACAAGAACGACCGTGCGGCATACGTGCAGAC
>C00524.OL620055
TCTCAAAGCAGCAGGTGACGCTCCACTACGACAAGCACCATCAGGGGTATGTGACGAAACTCAACGCCGCGGCGCAGACAAACTCCGCGCTTGCAACGAAGAGCATCGAGGAGATCATCAGGACGGAGAAAGGCCCCATCTTCAACCTTGCGGCGCAGATTTTTAACCACACGTTCTACTGGGAGAGCATGTGTCCTAATGGCGGTGGCGAGCCCACGGGAAAGCTTGCCGACGAGATCAACGCTTCATTTGGCAGTTTTGCGAAGTTCAAGGAGGAGTTTACAAACGTGGCTGTGGGCCACTTTGGCTCGGGTTGGGCGTGGCTTGTGAAGGACACCAATTCCGGCAAACTGAAGGTCTACCAGACGCATGACGCGGGATGTCCACTGACAGAGCCCAACTTGAAGCCTCTCCTTACATGCGATGTATGGGAGCATGCGTACTACGTGGACTACAAGAACGACCGTGCGGCATACGTGCAGAC
>C00526.OL620056
TCTCAAAGCAGCAGGTGACGCTCCACTACGACAAGCACCATCAGGGGTATGTGACGAAACTCAACGCCGCGGCGCAGACAAACTCCGCGCTTGCAACGAAGAGCATCGAGGAGATCATCAGGACGGAGAAAGGCCCCATCTTCAACCTTGCGGCGCAGATTTTTAACCACACGTTCTACTGGGAGAGCATGTGTCCTAATGGCGGTGGCGAGCCCACGGGAAAGCTTGCCGACGAGATCAACGCTTCATTTGGCAGTTTTGCGAAGTTCAAGGAGGAGTTTACAAACGTGGCTGTGGGCCACTTTGGCTCGGGTTGGGCGTGGCTTGTGAAGGACACCAATTCCGGCAAACTGAAGGTCTACCAGACGCATGACGCGGGATGTCCACTGACAGAGCCCAACTTGAAGCCTCTCCTTACATGCGATGTATGGGAGCATGCGTACTACGTGGACTACAAGAACGACCGTGCGGCATACGTGCAGAC
>SC28.OL620075
TCTCAAAGCAGCAGGTGACGCTCCACTACGACAAACACCATCAGGGGTATGTGACGAAACTCAACGCTGCGGCGCAGACAAACTCCGCGCTTGCAACGAAAAGCATCGAGGAAATCATCAGGACGGAGAAAGGCCCCATCTTCAACCTTGCGGCGCAGATTTTTAACCACACGTTCTACTGGGAGAGCATGTGTCCTAATGGCGGTGGCGAGCCGACGGGAAAAGTTGCCGATGAGATCAACGCTTCATTTGGCAGTTTTGCGAAGTTCAAGGAGGAGTTTACAAACGTGGCTGTGGGCCACTTTGGCTCGGGTTGGGCGTGGCTTGTGAAGGACACCAATTCCGGCAAACTGAAAGTCTACCAGACGCATGACGCGGGATGTCCACTGACAGAGCCCAACTTGAAGCCTCTCCTTACATGCGATGTATGGGAGCATGCGTACTACGTGGACTACAAGAACGACCGTGCGGCATATGTGCAGAC
>C00566.OL620057
TCTCAAAGCAGCAGGTGACGCTCCACTACGACAAGCACCATCAGGGGTATGTGACGAAACTCAACGCCGCGGCGCAGACAAACTCCGCGCTTGCAACGAAGAGCATCGAGGAGATCATCAGGACGGAGAAAGGCCCCATCTTCAACCTTGCGGCGCAGATTTTTAACCACACGTTCTACTGGGAGAGCATGTGTCCTAATGGGGGTGGCGAGCCGACGGGAAAAGTTGCCGACGAGATCAACGCTTCATTTGGCAGTTTTGCGAAGTTCAAGGAGGAGTTTACAAACGTGGCTGTGGGCCACTTTGGCTCGGGTTGGGCGTGGCTTGTGAAGGACACCAATTCCGGCAAACTGAAAGTCTACCAGACGCATGACGCGGGATGTCCACTGACAGAGCCCAACTTGAAGCCTCTCCTTACATGCGATGTATGGGAGCATGCGTACTACGTGGACTACAAGAACGACCGTGCGGCATATGTTCAGAC
>C00601.OL620058
TCTCAAAGCAGCAGGTGACGCTCCACTACGACAAGCACCATCAGGGGTATGTGACGAAACTCAACGCCGCGGCGCAGACAAACTCCGCGCTTGCAACGAAGAGCATCGAGGAGATCATCAGGACGGAGAAAGGCCCCATCTTCAACCTTGCGGCGCAGATTTTTAACCACACGTTCTACTGGGAGAGCATGTGTCCTAATGGCGGTGGCGAGCCCACGGGAAAGCTTGCCGACGAGATCAACGCTTCATTTGGCAGTTTTGCGAAGTTCAAGGAGGAGTTTACAAACGTGGCTGTGGGCCACTTTGGCTCGGGTTGGGCGTGGCTTGTGAAGGACACCAATTCCGGCAAACTGAAGGTCTACCAGACGCATGACGCGGGATGTCCACTGACAGAGCCCAACTTGAAGCCTCTCCTTACATGCGATGTATGGGAGCATGCGTACTACGTGGACTACAAGAACGACCGTGCGGCATACGTGCAGAC
>CL.OL620059
TCTCAAAGCAGCAGGTGACGCTCCACTACGACAAGCACCATCAGGGGTATGTGACGAAACTCAACGCTGCGGCGCAGACAAACTCCGCGCTTGCAACGAAGAGCATCGAGGAGATCATCAGGACGGAGAAAGGCCCCATCTTCAACCTTGCGGCGCAGATTTTTAACCACACGTTCTACTGGGAGAGCATGTGTCCTAATGGCGGTGGCGAGCCGACGGGAAAACTTGCCGACGAGATCAACGCTTCATTTGGCAGTTTTGCGAAGTTCAAGGAGGAGTTTACAAACGTGGCTGTGGGCCACTTTGGCTCGGGTTGGGCGTGGCTTGTGAAGGACACCAATTCCGGCAAACTGAAGGTCTACCAGACGCATGACGCGGGATGTCCACTGACAGAGCCCAACTTGAAGCCTCTCCTTACATGCGATGTATGGGAGCATGCGTACTACGTGGACTACAAGAACGACCGTGCGGCATACGTGCAGAC
>CL_Brener.OL620060
TCTCAAAGCAGCAGGTGACGCTCCACTACGACAAACACCATCAGGGGTATGTGACGAAACTCAACGCCGCGGCGCAGACAAACTCCGCGCTTGCAACGAAAAGCATCGAGGAAATCATCAGGACGGAGAAAGGCCCCATCTTCAACCTTGCGGCGCAGATTTTTAACCACACGTTCTACTGGGAGAGCATGTGTCCTAATGGCGGTGGCGAGCCGACGGGAAAAGTTGCCGACGAGATCAACGCTTCATTTGGCAGTTTTGCGAAGTTCAAGGAGGAGTTTACAAACGTGGCTGTGGGCCACTTTGGCTCGGGTTGGGCGTGGCTTGTGAAGGACACCAATTCCGGAAAACTGAAAGTCTACCAGACGCATGACGCGGGATGTCCACTGACAGAGCCCAACTTGAAGCCTCTCCTTACATGCGATGTATGGGAGCATGCGTACTACGTGGACTACAAGAACGACCGTGCGGCATATGTGCAGAC
>Colombiana.OL620061
TCTCAAAGCAGCAGGTGACGCTCCACTACGACAAGCACCATCAGGGGTATGTGACGAAACTCAACGCTGCGGCGCAGACAAACTCCGCGCTTGCAACGAAGAGCATCGAGGAGATCATCAGGACGGAGAAAGGCCCCATCTTCAACCTTGCGGCGCAGATTTTTAACCACACGTTCTACTGGGAGAGCATGTGTCCTAATGGCGGTGGCGAGCCGACGGGAAAACTTGCCGACGAGATCAACGCTTCATTTGGCAGTTTTGCGAAGTTCAAGGAGGAGTTTACAAACGTGGCTGTGGGCCACTTTGGCTCGGGTTGGGCGTGGCTTGTGAAGGACACCAATTCCGGCAAACTGAAGGTCTACCAGACGCATGACGCGGGATGTCCACTGACAGAGCCCAACTTGAAGCCTCTCCTTACATGCGATGTATGGGAGCATGCGTACTACGTGGACTACAAGAACGACCGTGCGGCATACGTGCAGAC
>Ernane.OL620062
TCTCAAAGCAGCAGGTGACGCTCCACTACGACAAGCACCATCAGGGGTATGTGACGAAACTCAACGCTGCGGCGCAGACAAACTCCGCGCTTGCAACGAAGAGCGTCGAGGAGATCATCAGGACGGAGAAAGGCCCCATCTTCAACCTTGCGGCGCAGATTTTTAACCACACGTTCTACTGGGAGAGCATGTGTCCTAATGGCGGTGGCGAGCCGACGGGAAAACTTGCCGACGAGATCAACGCTTCATTTGGCAGTTTTGCGAAGTTTAAGGAGGAGTTTACAAACGTGGCTGTGGGCCACTTTGGCTCGGGTTGGGCGTGGCTTGTGAAGGACACCAATTCCGGCAAACTGAAGGTCTACCAGACGCATGACGCGGGATGTCCACTGACAGAGCCCAACTTGAAGCCTCTCCTTACATGCGATGTATGGGAGCATGCGTACTACGTGGACTACAAGAACGACCGTGCGGCATACGTGCAGAC
>FL.OL620063
TCTCAAAGCAGCAGGTGACGCTCCACTACGACAAGCACCATCAGGGGTATGTGACGAAACTCAACGCTGCGGCGCAGACAAACTCCGCGCTTGCAACGAAGAGCATCGAGGAGATCATCAGGACGGAGAAAGGCCCCATCTTCAACCTTGCGGCGCAGATTTTTAACCACACGTTCTACTGGGAGAGCATGTGTCCTAATGGCGGTGGCGAGCCGACGGGAAAACTTGCCGACGAGATCAACGCTTCATTTGGCAGTTTTGCGAAGTTCAAGGAGGAGTTTACAAACGTGGCTGTGGGCCACTTTGGCTCGGGTTGGGCGTGGCTTGTGAAGGACACCAATTCCGGCAAACTGAAGGTCTACCAGACGCATGACGCGGGATGTCCACTGACAGAGCCCAACTTGAAGCCTCTCCTTACATGCGATGTATGGGAGCATGCGTACTACGTGGACTACAAGAACGACCGTGCGGCATACGTGCAGAC
>Gilmar.OL620064
TCTCAAAGCAGCAGGTGACGCTCCACTACGACAAGCACCATCAGGGGTATGTGACGAAACTCAACGCTGCGGCGCAGACAAACTCCGCGCTTGCAACGAAGAGCGTCGAGGAGATCATCAGGACGGAGAAAGGCCCCATCTTCAACCTTGCGGCGCAGATTTTTAACCACACGTTCTACTGGGAGAGCATGTGTCCTAATGGCGGTGGCGAGCCGACGGGAAAACTTGCCGACGAGATCAACGCTTCATTTGGCAGTTTTGCGAAGTTCAAGGAGGAGTTTACAAACGTGGCTGTGGGCCACTTTGGCTCGGGTTGGGCGTGGCTTGTGAAGGACACCAATTCCGGCAAACTGAAGGTCTACCAGACGCATGACGCGGGATGTCCACTGACAGAGCCCAACTTGAAGCCTCTCCTTACATGCGATGTATGGGAGCATGCGTACTACGTGGACTACAAGAACGACCGTGCGGCATACGTGCAGAC
>JM.OL620065
TCTCAAAGCAGCAGGTGACGCTCCACTACGACAAGCACCATCAGGGGTATGTGACGAAACTCAACGCTGCGGCGCAGACAAACTCCGCGCTTGCAACGAAGAGCATCGAGGAGATCATCAGGACGGAGAAAGGCCCCATCTTCAACCTTGCGGCGCAGATTTTTAACCACACGTTCTACTGGGAGAGCATGTGTCCTAATGGCGGTGGCGAGCCGACGGGAAAACTTGCCGACGAGATCAACGCTTCATTTGGCAGTTTTGCGAAGTTCAAGGAGGAGTTTACAAACGTGGCTGTGGGCCACTTTGGCTCGGGTTGGGCGTGGCTTGTGAAGGACACCAATTCCGGCAAACTGAAGGTCTACCAGACGCATGACGCGGGATGTCCACTGACAGAGCCCAACTTGAAGCCTCTCCTTACATGCGATGTATGGGAGCATGCGTACTACGTGGACTACAAGAACGACCGTGCGGCATACGTGCAGAC
>Luna.OL620066
TCTCAAAGCAGCAGGTGACGCTCCACTACGACAAGCACCATCAGGGGTATGTGACGAAACTCAACGCTGCGGCGCAGACAAACTCCGCGCTTGCAACGAAGAGCATCGAGGAGATCATCAGGACGGAGAAAGGCCCCATCTTCAACCTTGCGGCGCAGATTTTTAACCACACGTTCTACTGGGAGAGCATGTGTCCTAATGGCGGTGGCGAGCCGACGGGAAAACTTGCCGACGAGATCAACGCTTCATTTGGCAGTTTTGCGAAGTTCAAGGAGGAGTTTACAAACGTGGCTGTGGGCCACTTTGGCTCGGGTTGGGCGTGGCTTGTGAAGGACACCAATTCCGGCAAACTGAAGGTCTACCAGACGCATGACGCGGGATGTCCACTGACAGAGCCCAACTTGAAGCCTCTCCTTACATGCGATGTATGGGAGCATGCGTACTACGTGGACTACAAGAACGACCGTGCGGCATACGTGCAGAC
>MR.OL620067
TCTCAAAGCAGCAGGTGACGCTCCACTACGACAAGCACCATCAGGGGTATGTGACGAAACTCAACGCTGCGGCGCAGACAAACTCCGCGCTTGCAACGAAGAGCATCGAGGAGATCATCAGGACGGAGAAAGGCCCCATCTTCAACCTTGCGGCGCAGATTTTTAACCACACGTTCTACTGGGAGAGCATGTGTCCTAATGGCGGTGGCGAGCCGACGGGAAAAGTTGCCGACGAGATCAACGCTTCATTTGGCAGTTTTGCGAAGTTCAAGGAGGAGTTTACAAACGTGGCTGTGGGCCACTTTGGCTCGGGTTGGGCGTGGCTTGTGAAGGACACCAATTCCGGCAAACTGAAGGTCTACCAGACGCATGACGCGGGATGTCCACTGACAGAGCCCAACTTGAAGCCTCTCCTTACATGCGATGTATGGGAGCATGCGTACTACGTGGACTACAAGAACGACCGTGCGGCATACGTGCAGAC
>PEBA18.OL620068
TCTCAAAGCAGCAGGTGACGCTCCACTACGACAAGCACCATCAGGGGTATGTGACGAAACTCAACGCCGCGGCGCAGACAAACTCCGCGCTTGCAACGAAGAGCATCGAGGAGATCATCAGGACGGAGAAAGGCCCCATCTTCAACCTTGCGGCGCAGATTTTTAACCACACGTTCTACTGGGAGAGCATGTGTCCTAATGGCGGTGGCGAGCCGACGGGAAAAGTTGCCGACGAGATCAACGCTTCATTTGGCAGTTTTGCGAAGTTCAAGGAGGAGTTTACAAACGTGGCTGTGGGCCACTTTGGCTCGGGTTGGGCGTGGCTTGTGAAGGACACCAATTCCGGCAAACTGAAAGTCTACCAGACGCATGACGCGGGATGTCCACTGACAGAGCCCAACTTGAAGCCTCTCCTTACATGCGATGTATGGGAGCATGCGTACTACGTGGACTACAAGAACGACCGTGCGGCATATGTTCAGAC
>PL0213.OL620069
TCTCAAAGCAGCAGGTGACGCTCCACTACGACAAGCACCATCAGGGGTATGTGACGAAACTCAACGCCGCGGCGCAGACAAACTCCGCGCTTGCAACGAAGAGCATCGAGGAGATCATCAGGACGGAGAAAGGCCCCATCTTCAACCTTGCGGCGCAGATTTTTAACCACACGTTCTACTGGGAGAGCATGTGTCCTAATGGCGGTGGCGAGCCGACGGGAAAAGTTGCCGACGAGATCAACGCTTCATTTGGCAGTTTTGCGAAGTTCAAGGAGGAGTTTACAAACGTGGCTGTGGGCCACTTTGGCTCGGGTTGGGCGTGGCTTGTGAAGGACACCAATTCCGGCAAACTGAAAGTCTACCAGACGCATGACGCGGGATGTCCACTGACAGAGCCCAACTTGAAGCCTCTCCTTACATGCGATGTATGGGAGCATGCGTACTACGTGGACTACAAGAACGACCGTGCGGCATATGTTCAGAC
>Quaraizinho.OL620070
TCTCAAAGCAGCAGGTGACGCTCCACTACGACAAACACCATCAGGGGTATGTGACGAAACTCAACGCCGCGGCGCAGACAAACTCCGCGCTTGCAACGAAAAGCATCGAGGAAATCATCAGGACGGAGAAAGGCCCCATCTTCAACCTTGCGGCGCAGATTTTTAACCACACGTTCTACTGGGAGAGCATGTGTCCTAATGGCGGTGGCGAGCCGACGGGAAAAGTTGCCGACGAGATCAACGCTTCATTTGGCAGTTTTGCGAAGTTCAAGGAGGAGTTTACAAACGTGGCTGTGGGCCACTTTGGCTCGGGTTGGGCGTGGCTTGTGAAGGACACCAATTCCGGAAAACTGAAAGTCTACCAGACGCATGACGCGGGATGTCCACTGACAGAGCCCAACTTGAAGCCTCTTCTTACATGCGATGTATGGGAGCATGCGTACTACGTGGACTACAAGAACGACCGTGCGGCATATGTGCAGAC
>RN19.OL620071
TCTCAAAGCAGCAGGTGACGCTCCACTACGACAAGCACCATCAGGGGTATGTGACGAAACTCAACGCTGCGGCGCAGACAAACTCCGCGCTTGCAACGAAGAGCATCGAGGAGATCATCAGGACGGAGAAAGGCCCCATCTTCAACCTTGCGGCGCAGATTTTTAACCACACGTTCTACTGGGAGAGCATGTGTCCTAATGGCGGTGGCGAGCCGACGGGAAAACTTGCCGACGAGATCAACGCTTCATTTGGCAGTTTTGCGAAGTTCAAGGAGGAGTTTACAAACGTGGCTGTGGGCCACTTTGGCTCGGGTTGGGCGTGGCTTGTGAAGGACACCAATTCCGGCAAACTGAAGGTCTACCAGACGCATGACGCGGGATGTCCACTGACAGAGCCCAACTTGAAGCCTCTCCTTACATGCGATGTATGGGAGCATGCGTACTACGTGGACTACAAGAACGACCGTGCGGCATACGTGCAGAC
>RS-12.OL620072
TCTCAAAGCAGCAGGTGACGCTCCACTACGACAAGCACCATCAGGGGTATGTGACGAAACTCAACGCTGCGGCGCAGACAAACTCCGCGCTTGCAACGAAGAGCATCGAGGAGATCATCAGGACGGAGAAAGGCCCCATCTTCAACCTTGCGGCGCAGATTTTTAACCACACGTTCTACTGGGAGAGCATGTGTCCTAATGGCGGTGGCGAGCCGACGGGAAAAGTTGCCGACGAGATCAACGCTTCATTTGGCAGTTTTGCGAAGTTCAAGGAGGAGTTTACAAACGTGGCTGTGGGCCACTTTGGCTCGGGTTGGGCGTGGCTTGTGAAGGACACCAATTCCGGCAAACTGAAGGTCTACCAGACGCATGACGCGGGATGTCCACTGACAGAGCCCAACTTGAAGCCTCTCCTTACATGCGATGTATGGGAGCATGCGTACTACGTGGACTACAAGAACGACCGTGCGGCATACGTGCAGAC
>RS-21.OL620073
TCTCAAAGCAGCAGGTGACGCTCCACTACGACAAACACCATCAGGGGTATGTGACGAAACTCAACGCCGCGGCGCAGACAAACTCCGCGCTTGCAACGAAAAGCATCGAGGAAATCATCAGGACGGAGAAAGGCCCCATCTTCAACCTTGCGGCGCAGATTTTTAACCACACGTTCTACTGGGAGAGCATGTGTCCTAATGGCGGTGGCGAGCCGACGGGAAAAGTTGCCGATGAGATCAACGCTTCATTTGGCAGTTTTGCGAAGTTCAAGGAGGAGTTTACAAACGTGGCTGTGGGCCACTTTGGCTCGGGTTGGGCGTGGCTTGTGAAGGACACCAATTCCGGCAAACTGAAAGTCTACCAGACGCATGACGCGGGATGTCCACTGACAGAGCCCAACTTGAAGCCTCTCCTTACATGCGATGTATGGGAGCATGCGTACTACGTGGACTACAAGAACGACCGTGCGGCATATGTGCAGAC
>Sao_Felipe.OL620074
TCTCAAAGCAGCAGGTGACGCTCCACTACGACAAGCACCATCAGGGGTATGTGACGAAACTCAACGCTGCGGCGCAGACAAACTCCGCGCTTGCAACGAAGAGCATCGAGGAGATCATCAGGACGGAGAAAGGCCCCATCTTCAACCTTGCGGCGCAGATTTTTAACCACACGTTCTACTGGGAGAGCATGTGTCCTAATGGCGGTGGCGAGCCGACGGGAAAAGTTGCCGACGAGATCAACGCTTCATTTGGCAGTTTTGCGAAGTTCAAGGAGGAGTTTACAAACGTGGCTGTGGGCCACTTTGGCTCGGGTTGGGCGTGGCTTGTGAAGGACACCAATTCCGGCAAACTGAAGGTCTACCAGACGCATGACGCGGGATGTCCACTGACAGAGCCCAACTTGAAGCCTCTCCTTACATGCGATGTATGGGAGCATGCGTACTACGTGGACTACAAGAACGACCGTGCGGCATACGTGCAGAC
>SM76.OL620076
TCTCAAAGCAGCAGGTGACGCTCCACTACGACAAGCACCATCAGGGGTATGTGACGAAACTCAACGCCGCGGCGCAGACAAACTCCGCGCTTGCAACGAAGAGCATCGAGGAGATCATCAGGACGGAGAAAGGCCCCATCTTCAACCTTGCGGCGCAGATTTTTAACCACACGTTCTACTGGGAGAGCATGTGTCCTAATGGGGGTGGCGAGCCGACGGGAAAAGTTGCCGACGAGATCAACGCTTCATTTGGCAGTTTTGCGAAGTTCAAGGAGGAGTTTACAAACGTGGCTGTGGGCCACTTTGGCTCGGGTTGGGCGTGGCTTGTGAAGGACACCAATTCCGGCAAACTGAAAGTCTACCAGACGCATGACGCGGGATGTCCACTGACAGAGCCCAACTTGAAGCCTCTCCTTACATGCGATGTATGGGAGCATGCGTACTACGTGGACTACAAGAACGACCGTGCGGCATATGTTCAGAC
>VL-10.OL620077
TCTCAAAGCAGCAGGTGACGCTCCACTACGACAAGCACCATCAGGGGTATGTGACGAAACTCAACGCTGCGGCGCAGACAAACTCCGCGCTTGCAACGAAGAGCATCGAGGAGATCATCAGGACGGAGAAAGGCCCCATCTTCAACCTTGCGGCGCAGATTTTTAACCACACGTTCTACTGGGAGAGCATGTGTCCTAATGGCGGTGGCGAGCCGACGGGAAAACTTGCCGACGAGATCAACGCTTCATTTGGCAGTTTTGCGAAGTTCAAGGAGGAGTTTACAAACGTGGCTGTGGGCCACTTTGGCTCGGGTTGGGCGTGGCTTGTGAAGGACACCAATTCCGGCAAACTGAAGGTCTACCAGACGCATGACGCGGGATGTCCACTGACAGAGCCCAACTTGAAGCCTCTCCTTACATGCGATGTATGGGAGCATGCGTACTACGTGGACTACAAGAACGACCGTGCGGCATACGTGCAGAC
>Y.OL620078
TCTCAAAGCAGCAGGTGACGCTCCACTACGACAAGCACCATCAGGGGTATGTGACGAAACTCAACGCTGCGGCGCAGACAAACTCCGCGCTTGCAACGAAGAGCATCGAGGAGATCATCAGGACGGAGAAAGGCCCCATCTTCAACCTTGCGGCGCAGATTTTTAACCACACGTTCTACTGGGAGAGCATGTGTCCTAATGGCGGTGGCGAGCCGACGGGAAAACTTGCCGACGAGATCAACGCTTCATTTGGCAGTTTTGCGAAGTTCAAGGAGGAGTTTACAAACGTGGCTGTGGGCCACTTTGGCTCGGGTTGGGCGTGGCTTGTGAAGGACACCAATTCCGGCAAACTGAAGGTCTACCAGACGCATGACGCGGGATGTCCACTGACAGAGCCCAACTTGAAGCCTCTCCTTACATGCGATGTATGGGAGCATGCGTACTACGTGGACTACAAGAACGACCGTGCGGCATACGTGCAGAC
>CL_Brener.XM_808937
TCTCAAAGCAGCAGGTGACGCTCCACTACGACAAGCACCATCAGGGGTATGTGACGAAACTCAACGCCGCGGCGCAGACAAACTCCGCGCTTGCAACGAAGAGCATCGAGGAGATCATCAGGACGGAGAAAGGCCCCATCTTCAACCTTGCGGCGCAGATTTTTAACCACACGTTCTACTGGGAGAGCATGTGTCCTAATGGCGGTGGCGAGCCGACGGGAAAAGTTGCCGACGAGATCAACGCTTCATTTGGCAGTTTTGCGAAGTTCAAGGAGGAGTTTACAAACGTGGCTGTGGGCCACTTTGGCTCGGGTTGGGCGTGGCTTGTGAAGGACACCAATTCCGGCAAACTGAAAGTCTACCAGACGCATGACGCGGGATGTCCACTGACAGAGCCCAACTTGAAGCCTCTCCTTACATGCGATGTATGGGAGCATGCGTACTACGTGGACTACAAGAACGACCGTGCGGCATATGTTCAGAC
