# Supplementary material for: Trypanosoma cruzi iron superoxide dismutases: insights from phylogenetics to chemotherapeutic target assessment
Source: Parasit Vectors. 2022 Jun 6;15:194. doi: 10.1186/s13071-022-05319-2 (PMC9169349; doi:10.1186/s13071-022-05319-2)
Supplement: Supplementary file 5 — Additional file 5: Figure S5. Alignment of sequences of the trees reconstructed in this study (FeSOD-A and FeSOD-B sequences), Tulahuen gene sequences (FeSOD-A and FeSOD-B sequences) and FeSOD-C genes (used to determine the copy number in the T. cruzi CL-Brener genome). [file 13071_2022_5319_MOESM5_ESM.fas]

>FeSODA_2137
--------------------------------------------------------------------------------------------------------------------------------------------------------------------------------------------------------------------------------------------------------GCGGTGAATATATCCAT-------TGCCAGAGGGCGC----------------------------------------ATGGCGTTGATGAGCTACGCGACGCTGCCTG-------ACCTTTTGAAAC--CAAGTGGTGCCCCGGCCGAGTTGCCCAAGTTAGGGTTTAACTGGAAGGATGGAT---GTGCCCCTGTCTTCAGCCC---GCGCCAGATGGAATTGCACTACACCAAA---CACCACAAGGCGTATGTGGACAAATTAAATGCGCTGGCAGGGA-CAA------AATACGATGGGAAGAGCATTGAGGAGATTATCCTTGCGGTCGCAAATGACGCTGAGAAGAAGGGTC---TTTTCAACCAAGCCGCACAGCATTTTAACCACACCTTTTACTTTCGTT-GTATCACCCCT----AATGGG------AAGGCGATGCCA-AAGTCCCTTGAGTCTGCTGTTACGGCC--------CAGTTTGGTTCGGTGGAACAGTTTAAAGATGCCTTTGTGCAGGCAGGGGT-------GAATAACTTTG-GCTCGGGTTGGACATGGCTGTGCGTGGACCCGTCGAATAAGAATCAGCTCGTTATTGACAATACGAGCAACGCCGGATGTCCC-TTAACGAAG---GGACTGCGCCCCGTCCTCGCGGTGGATGTGTGGGAGCATGCGTACTACAAGGACTTTG---------------------------AAAACCGCCGGCCGGATTAC-TTGA--------------------------------------------------------------------------------------------------------------------------------------------------------------------------------------------------------------------------------------------------------------------------------------------------------------------------------------------------------------
>FeSODA_2549
-------------------------------------------------------------------------------------------------------------------------------------------------------------------------------------------------------------------------------------------ATGTTGAG-ACGTGCGGTGAATATATCCAT-------TGCCAGAGGGCGC----------------------------------------ATGGCGTTGATGAGCTACGCGACGCTGCCTG-------ACCTTTTAAAAC--CAAGTGGCGCCCCGGCCGAGTTGCCCAAGTTAGGGTTTAACTGGAAGGATGGAT---GTGCACCTGTCTTCAGCCC---GCGTCAGATGGAATTGCACTATACCAAA---CACCACAAGGCGTATGTGGACAAATTAAATGCGCTGGCAGGGA-CAA------CATACGATGGGAAGAGCATTGAGGAGATTATCCTTGCGGTCGCAAATGACGCCGAGAAGAAGGGTC---TTTTCAACCAAGCCGCACAGCATTTTAACCACACCTTTTACTTCCGTT-GCATCACCCCT----AATGGG------AAGGCGATGCCA-AAGTCCCTTGAGTCTGCTGTTACGGCC--------CAGTTTGGTTCGGTGGAACAGTTTAAAGATGCCTTTGTGCAGGCAGGGGT-------GAATAACTTTG-GCTCGGGTTGGACGTGGCTGTGCGTGGACCCGTCGAATAAGAATCAGCTCGTTATTGACAATACGAGCAACGCCGGATGTCCC-TTAACGAAG---GGACTGCGCCCCGTCCTCGCAGTGGATGTGTGGGAGCATGCGTACTACAAGGACTTTG---------------------------AAAACCGCCGGC---------------------------------------------------------------------------------------------------------------------------------------------------------------------------------------------------------------------------------------------------------------------------------------------------------------------------------------------------------------------------
>FeSODA_3253
--------------------------------------------------------------------------------------------------------------------------------------------------------------------------------------------------------------------------------------------------------GCGGTGAATATATCCAT-------TGCCAGAGGGCGC----------------------------------------ATGGCGTTGATGAGCTACGCGACGCTGCCTG-------ACCTTTTAAAAC--CAAGTGGCGCCCCGGCCGAGTTGCCCAAGTTAGGGTTTAACTGGAAGGATGGAT---GTGCCCCTGTCTTCAGCCC---GCGCCAGATGGAATTGCACTACACCAAA---CACCACAAGGCGTATGTGGACAAATTAAATGCGCTGGCAGGGA-CAA------CATACGATGGGAAGAGCATTGAGGAGATTATCCTTGCGGTCGCAAATGACGCCGAGAAGAAGGGTC---TTTTCAACCAAGCCGCACAGCATTTTAACCACACCTTTTACTTCCGTT-GCATCACCCCT----AATGGG------AAGGCGATGCCA-AAGTCCCTTGAGTCTGCTGTTACGGCC--------CAGTTTGGTTCGGTGGAACAGTTTAAAGATGCCTTTGTGCAGGCAGGGGT-------GAATAACTTTG-GCTCGGGTTGGACGTGGCTGTGCGTGGACCCGTCGAATAAGAATCAGCTCGTTATTGACAATACGAGCAACGCCGGATGTCCC-TTAACGAAG---GGACTGCGCCCCGTCCTCGCAGTGGATGTGTGGGAGCATGCGTACTACAAGGACTTTG---------------------------AAAACCGCCGGCCG-------------------------------------------------------------------------------------------------------------------------------------------------------------------------------------------------------------------------------------------------------------------------------------------------------------------------------------------------------------------------
>FeSODA_AM64
----------------------------------------------------------------------------------------------------------------------------------------------------------------------------------------------------------------------------------------------------------GGTGAATATATCCAT-------TGCCAGAGGGCGC----------------------------------------ATGGCGTTGATGAGCTACGCGACGCTGCCTG-------ACCTTTTAAAAC--CAAGTGGCGCCCCGGCCGAGTTACCCAAGTTAGGGTTTAACTGGAAGGATGGAT---GTGCCCCTGTCTTCAGCCC---GCGCCAGATGGAATTGCACTACACAAAG---CACCACAAGGCGTATGTGGACAAATTAAATGCGCTGGCAGGGA-CAA------CATACGATGGGAAGAGCATTGAGGAGATTATCCTTGCAGTCGCAAATGACGCCGAGAAGAAGGGTC---TTTTCAACCAAGCCGCACAGCATTTTAACCACACCTTTTACTTCCGTT-GCATCACCCCT----AATGGG------AAGGCGATGCCA-AAGTCCCTTGAGTCTGCTGTTACGGCC--------CAGTTTGGTTCGGTGGAACAGTTTAAAGATGCCTTTGTGCAGGCAGGGGT-------GAATAACTTTG-GCTCGGGTTGGACGTGGCTGTGCGTGGACCCGTCGAATAAGAATCAGCTCGTTATTGACAATACGAGCAACGCCGGATGTCCC-TTAACGAAG---GGACTGCGCCCCGTTCTCGCAGTGGATGTGTGGGAGCATGCGTACTACAAGGACTTTG---------------------------AAAACCGCCGGCC--------------------------------------------------------------------------------------------------------------------------------------------------------------------------------------------------------------------------------------------------------------------------------------------------------------------------------------------------------------------------
>FeSODA_Berenice
--------------------------------------------------------------------------------------------------------------------------------------------------------------------------------------------------------------------------------------------------------GCGGTGAATATATCCAT-------TGCCAGAGGGCGC----------------------------------------ATGGCGTTGATGAGCTACGCGACGCTGCCTG-------ACCTTTTAAAAC--CAAGTGGCGCCCCGGCCGAGTTGCCCAAGTTAGGGTTTAACTGGAAGGATGGAT---GTGCCCCTGTCTTCAGCCC---GCGCCAGATGGAATTGCACTACACCAAA---CACCACAAGGCGTATGTGGACAAATTAAATGCGCTGGCAGGGA-CAA------CATACGATGGGAAGAGCATTGAGGAGATTATCCTTGCGGTCGCAAATGACGCCGAGAAGAAGGGTC---TTTTCAACCAAGCCGCACAGCATTTTAACCACACCTTTTACTTCCGTT-GCATCACCCCT----AATGGG------AAGGCGATGCCA-AAGTCCCTTGAGTCTGCTGTTACGGCC--------CAGTTTGGTTCGGTGGAACAGTTTAAAGATGCCTTTGTGCAGGCAGGGGT-------GAATAACTTTG-GCTCGGGTTGGACGTGGCTGTGCGTGGACCCGTCGAATAAGAATCAGCTCGTTATTGACAATACGAGCAACGCCGGATGTCCC-TTAACGAAG---GGACTGCGCCCCGTCCTCGCAGTGGATGTGTGGGAGCATGCGTACTACAAGGACTTTG---------------------------AAAACCGCCGGCCG-------------------------------------------------------------------------------------------------------------------------------------------------------------------------------------------------------------------------------------------------------------------------------------------------------------------------------------------------------------------------
>FeSODA_Bug2149cl10
--------------------------------------------------------------------------------------------------------------------------------------------------------------------------------------------------------------------------------------------------------------------------------TGCCAGAGGGCGC----------------------------------------ATGGCGTTGATGAGCTACGCGACGCTGCCTG-------ACCTTTTGAAAC--CAAGTGGTGCCCCGGCCGAGTTGCCCAAGTTAGGGTTTAACTGGAAGGATGGAT---GTGCCCCTGTCTTCAGCCC---GCGCCAGATGGAATTGCACTACACCAAA---CACCACAAGGCGTATGTGGACAAATTAAATGCGCTGGCAGGGA-CAA------AATACGATGGGAAGAGCATTGAGGAGATTATCCTTGCGGTCGCAAATGACGCTGAGAAGAAGGGTC---TTTTCAACCAAGCCGCACAGCATTTTAACCACACCTTTTACTTTCGTT-GTATCACCCCT----AATGGG------AAAGCGATGCCA-AAGTCCCTTGAGTCTGCTGTTACGGCC--------CAGTTTGGTTCGGTGGAACAGTTTAAAGATGCCTTTGTGCAGGCAGGGGT-------GAATAACTTTG-GCTCGGGTTGGACATGGCTGTGCGTGGACCCGTCGAATAAGAATCAGCTCGTTATTGACAATACGAGCAACGCCGGATGTCCC-TTAACGAAG---GGACTGCGCCCCGTCCTCGCGGTGGATGTGTGGGAGCATGCGTACTACAAGGACTTTG---------------------------AAAACCGCCGGCCGGATTAC-TTGA--------------------------------------------------------------------------------------------------------------------------------------------------------------------------------------------------------------------------------------------------------------------------------------------------------------------------------------------------------------
>FeSODA_Buriti
--------------------------------------------------------------------------------------------------------------------------------------------------------------------------------------------------------------------------------------------------------GCGGTGAATATATCCAT-------TGCCAGAGGGCGC----------------------------------------ATGGCGTTGATGAGCTACGCGACGCTGCCTG-------ACCTTTTAAAAC--CAAGTGGCGCCCCGGCCGAGTTGCCCAAGTTGGGGTTTAACTGGAAGGATGGAT---GTGCCCCTGTCTTCAGCCC---GCGCCAGATGGAATTGCACTACACCAAA---CACCACAAGGCGTATGTGGACAAATTAAATGCGCTGGCAGGGA-CAA------CATACGATGGGAAGAGCATTGAGGAGATTATCCTTGCGGTCGCAAATGACGCCGAGAAGAAGGGTC---TTTTCAACCAAGCCGCACAGCATTTTAACCACACCTTTTACTTCCGTT-GCATCACCCCT----AATGGG------AAGGCGATGCCA-AAGTCCCTTGAGTCTGCTGTTACGGCC--------CAGTTTGGTTCGGTGGAACAGTTTAAAGATGCCTTTGTGCAGGCAGGGGT-------GAATAACTTTG-GCTCGGGTTGGACGTGGCTGTGCGTGGACCCGTCGAATAAGAATCAGCTCGTTATTGACAATACGAGCAACGCCGGATGTCCC-TTAACGAAG---GGACTGCGCCCCGTCCTCGCAGTGGATGTGTGGGAGCATGCGTACTACAAGGACTTTG---------------------------AAAACCGCCGG----------------------------------------------------------------------------------------------------------------------------------------------------------------------------------------------------------------------------------------------------------------------------------------------------------------------------------------------------------------------------
>FeSODA_C00041
----------------------------------------------------------------------------------------------------------------------------------------------------------------------------------------------------------------------------------------------------------GGTGAATATATCCAT-------TGCCAGAGGGCGC----------------------------------------ATGGCGTTGATGAGCTACGCGACGCTGCCTG-------ACCTTTTAAAAC--CAAGTGGCGCCCCGGCCGAGTTACCCAAGTTAGGGTTTAACTGGAAGGATGGAT---GTGCCCCTGTCTTCAGCCC---GCGCCAGATGGAATTGCACTACACCAAG---CACCACAAGGCGTATGTGGACAAATTAAATGCGCTGGCAGGGA-CAA------CATACGATGGGAAGAGCATTGAGGAGATTATCCTTGCGGTCGCAAATGACGCCGAGAAGAAGGGTC---TTTTCAACCAAGCCGCACAGCATTTTAACCACACCTTTTACTTCCGTT-GCATCACCCCT----AATGGG------AAGGCGATGCCA-AAGTCCCTTGAGTCTGCTGTTACGGCC--------CAGTTTGGTTCGGTGGAACAGTTTAAAGATGCCTTTGTGCAGGCAGGGGT-------GAATAACTTTG-GCTCGGGTTGGACGTGGCTGTGCGTGGACCCGTCGAATAAGAATCAGCTCGTTATTGACAATACGAGCAACGCCGGATGTCCC-TTAACGAAG---GGACTGCGCCCCGTTCTCGCAGTGGATGTGTGGGAGCATGCGTACTACAAGGACTTTG---------------------------AAAACCGCCGG----------------------------------------------------------------------------------------------------------------------------------------------------------------------------------------------------------------------------------------------------------------------------------------------------------------------------------------------------------------------------
>FeSODA_C00113
-------------------------------------------------------------------------------------------------------------------------------------------------------------------------------------------------------------------------------------------ATGTTGAG-ACGTGCGGTGAATATATCCAT-------TGCCAGAGGGCGC----------------------------------------ATGGCGTTGATGAGCTACGCGACGCTGCCTG-------ACCTTTTGAAAC--CAAGTGGTGCCCCGGCCGAGTTGCCCAAGTTAGGGTTTAACTGGAAGGATGGAT---GTGCCCCTGTCTTCAGCCC---GCGCCAGATGGAATTGCACTACACCAAA---CACCACAAGGCGTATGTGGACAAATTAAATGCGCTGGCAGGGA-CAA------AATACGATGGGAAGAGCATTGAGGAGATTATCCTTGCGGTCGCAAATGACGCTGAGAAGAAGGGTC---TTTTCAACCAAGCCGCACAGCATTTTAACCACACCTTTTACTTTCGTT-GTATCACCCCT----AATGGG------AAGGCGATGCCA-AAGTCCCTTGAGTCTGCTGTTACGGCC--------CAGTTTGGTTCGGTGGAACAGTTTAAAGATGCCTTTGTGCAGGCAGGGGT-------GAATAACTTTG-GCTCGGGTTGGACATGGCTGTGCGTGGACCCGTCGAATAAGAATCAGCTCGTTATTGACAATACGAGCAACGCCGGATGTCCC-TTAACGAAG---GGACTGCGCCCCGTCCTCGCGGTGGATGTGTGGGAGCATGCGTACTACAAGGA-----------------------------------------------------------------------------------------------------------------------------------------------------------------------------------------------------------------------------------------------------------------------------------------------------------------------------------------------------------------------------------------------------------------------
>FeSODA_C00370
--------------------------------------------------------------------------------------------------------------------------------------------------------------------------------------------------------------------------------------------TGTTGAG-ACGTGCGGTGAATATATCCAT-------TGCCAGAGGGCGC----------------------------------------ATGGCGTTGATGAGCTACGCGACGCTGCCTG-------ACCTTTTAAAAC--CAAGTGGCGCCCCGGCCGAGTTGCCCAAGTTAGGGTTTAACTGGAAGGATGGAT---GTGCCCCTGTCTTCAGCCC---GCGCCAGATGGAATTGCACTACACCAAA---CACCACAAGGCGTATGTGGACAAATTAAATGCGCTGGCAGGGA-CAA------CATACGATGGGAAGAGCATTGAGGAGATTATCCTTGCGGTCGCAAATGACGCCGAGAAGAAGGGTC---TTTTCAACCAAGCCGCACAGCATTTTAACCACACCTTTTACTTCCGTT-GCATCACCCCT----AATGGG------AAGGCGATGCCA-AAGTCCTTTGAGTCTGCTGTTACGGCC--------CAGTTTGGTTCGGTGGAACAGTTTAAAGATGCCTTTGTGCAGGCAGGGGT-------GAATAACTTTG-GCTCGGGTTGGACGTGGCTGTGCGTGGACCCGTCGAATAAGAATCAGCTCGTTATTGACAATACGAGCAACGCCGGATGTCCC-TTAACGAAG---GGACTGCGCCCCGTCCTCGCAGTGGATGTGTGGGAGCATGCGTACTACAAGGACTTTG---------------------------AAAACCGCCGGCCGGATTAC-TTGA--------------------------------------------------------------------------------------------------------------------------------------------------------------------------------------------------------------------------------------------------------------------------------------------------------------------------------------------------------------
>FeSODA_C00471
---------------------------------------------------------------------------------------------------------------------------------------------------------------------------------------------------------------------------------------------------------CGGTGAATATATCCAT-------TGCCAGAGGGCGC----------------------------------------ATGGCGTTGATGAGCTACGCGACGCTGCCTG-------ACCTTTTAAAAC--CAAGTGGCGCCCCGGCCGAGTTACCCAAGTTAGGGTTTAACTGGAAGGATGGAT---GTGCCCCTGTCTTCAGCCC---GCGCCAGATGGAATTGCACTACACCAAG---CACCACAAGGCGTATGTGGACAAATTAAATGCGCTGGCAGGGA-CAA------CATACGATGGGAAGAGCATTGAGGAGATTATCCTTGCGGTCGCAAATGACGCCGAGAAGAAGGGTC---TTTTCAACCAAGCCGCACAGCATTTTAACCACACCTTTTACTTCCGTT-GCATCACCCCT----AATGGG------AAGGCGATGCCA-AAGTCCCTTGAGTCTGCTGTTACGGCC--------CAGTTTGGTTCGGTGGAACAGTTTAAAGATGCCTTTGTGCAGGCAGGGGT-------GAATAACTTTG-GCTCGGGTTGGACGTGGCTGTGCGTGGACCCGTCGAATAAGAATCAGCTCGTTATTGACAATACGAGCAACGCCGGATGTCCC-TTAACGAAG---GGACTGCGCCCCGTTCTCGCAGTGGATGTGTGGGAGCATGCGTACTACAAGGACTTTG---------------------------AAAACCGCCG-----------------------------------------------------------------------------------------------------------------------------------------------------------------------------------------------------------------------------------------------------------------------------------------------------------------------------------------------------------------------------
>FeSODA_C00524
--------------------------------------------------------------------------------------------------------------------------------------------------------------------------------------------------------------------------------------------TGTTGAG-ACGTGCGGTGAATATATCCAT-------TGCCAGAGGGCGC----------------------------------------ATGGCGTTGATGAGCTACGCGACGCTGCCTG-------ACCTTTTAAAAC--CAAGTGGCGCCCCGGCCGAGTTACCCAAGTTAGGGTTTAACTGGAAGGATGGAT---GTGCCCCTGTCTTCAGCCC---GCGCCAGATGGAATTGCACTACACCAAG---CACCACAAGGCGTATGTGGACAAATTAAATGCGCTGGCAGGGA-CAA------CATACGATGGGAAGAGCATTGAGGAGATTATCCTTGCGGTCGCAAATGACGCCGAGAAGAAGGGTC---TTTTCAACCAAGCCGCACAGCATTTTAACCACACCTTTTACTTCCGTT-GCATCACCCCT----AATGGG------AAGGCGATGCCA-AAGTCCCTTGAGTCTGCTGTTACGGCC--------CAGTTTGGTTCGGTGGAACAGTTTAAAGATGCCTTTGTGCAGGCAGGGGT-------GAATAACTTTG-GCTCGGGTTGGACGTGGCTGTGCGTGGACCCGTCGAATAAGAATCAGCTCGTTATTGACAATACGAGCAACGCCGGATGTCCC-TTAACGAAG---GGACTGCGCCCCGTTCTCGCAGTGGATGTGTGGGAGCATGCGTACTACAAGGACTTTG---------------------------AAAACCGCCGGCCGGATTAC-TT----------------------------------------------------------------------------------------------------------------------------------------------------------------------------------------------------------------------------------------------------------------------------------------------------------------------------------------------------------------
>FeSODA_C00526
--------------------------------------------------------------------------------------------------------------------------------------------------------------------------------------------------------------------------------------------TGTTGAG-ACGTGCGGTGAATATATCCAT-------TGCCAGAGGGCGC----------------------------------------ATGGCGTTGATGAGCTACGCGACGCTGCCTG-------ACCTTTTAAAAC--CAAGTGGCGCCCCGGCCGAGTTACCCAAGTTAGGGTTTAACTGGAAGGATGGAT---GTGCCCCTGTCTTCAGCCC---GCGCCAGATGGAATTGCACTACACCAAG---CACCACAAGGCGTATGTGGACAAATTAAATGCGCTGGCAGGGA-CAA------CATACGATGGGAAGAGCATTGAGGAGATTATCCTTGCGGTCGCAAATGACGCCGAGAAGAAGGGTC---TTTTCAACCAAGCCGCACAGCATTTTAACCACACCTTTTACTTCCGTT-GCATCACCCCT----AATGGG------AAGGCGATGCCA-AAGTCCCTTGAGTCTGCTGTTACGGCC--------CAGTTTGGTTCGGTGGAACAGTTTAAAGATGCCTTTGTGCAGGCAGGGGT-------GAATAACTTTG-GCTCGGGTTGGACGTGGCTGTGCGTGGACCCGTCGAATAAGAATCAGCTCGTTATTGACAATACGAGCAACGCCGGATGTCCC-TTAACGAAG---GGACTGCGCCCCGTTCTCGCAGTGGATGTGTGGGAGCATGCGTACTACAAGGACTTTG---------------------------AAAACCGCCGGCCGGATTAC-TTGA--------------------------------------------------------------------------------------------------------------------------------------------------------------------------------------------------------------------------------------------------------------------------------------------------------------------------------------------------------------
>FeSODA_C00566
--------------------------------------------------------------------------------------------------------------------------------------------------------------------------------------------------------------------------------------------TGTTGAG-ACGTGCGGTGAATATATCCAT-------TGCCAGAGGGCGC----------------------------------------ATGGCGTTGATGAGCTACGCGACGCTGCCTG-------ACCTTTTAAAAC--CAAGTGGCGCCCCGGCCGAGTTGCCCAAGTTAGGGTTTAACTGGAAGGATGGAT---GTGCCCCTGTCTTCAGCCC---GCGCCAGATGGAATTGCACTACACCAAA---CACCACAAGGCGTATGTGGACAAATTAAATGCGCTGGCAGGGA-CAA------CATACGATGGGAAGAGCATTGAGGAGATTATCCTTGCGGTCGCAAATGACGCCGAGAAGAAGGGTC---TTTTCAACCAAGCCGCACAGCATTTTAACCACACCTTTTACTTCCGTT-GCATCACCCCT----AATGGG------AAGGCGATGCCA-AAGTCCTTTGAGTCTGCTGTTACGGCC--------CAGTTTGGTTCGGTGGAACAGTTTAAAGATGCCTTTGTGCAGGCAGGGGT-------GAATAACTTTG-GCTCGGGTTGGACGTGGCTGTGCGTGGACCCGTCGAATAAGAATCAGCTCGTTATTGACAATACGAGCAACGCCGGATGTCCC-TTAACGAAG---GGACTGCGCCCCGTCCTCGCAGTGGATGTGTGGGAGCATGCGTACTACAAGGACTTTG---------------------------AAAACCGCCGGCCGGATTAC-TTGA--------------------------------------------------------------------------------------------------------------------------------------------------------------------------------------------------------------------------------------------------------------------------------------------------------------------------------------------------------------
>FeSODA_C00601
-----------------------------------------------------------------------------------------------------------------------------------------------------------------------------------------------------------------------------------------------------------GTGAATATATCCAT-------TGCCAGAGGGCGC----------------------------------------ATCGCGTTGATGAGCTACGCGACGCTGCCTG-------ACCTTTTAAAAC--CAAGTGGCGCCCCGGCCGAGTTGCCCAAGTTAGGGTTTAACTGGAAGGATGGAT---GTGCCCCTGTCTTCAGCCC---GCGCCAGATGGAATTGCACTATACAAAG---CACCACAAGGCGTATGTGGACAAATTAAATGCGCTGGCAGGGA-CAA------CATACGATGGGAAGAGCATTGAGGAGATTATCCTTGCGGTCGCAAATGACGCCGAGAAGAAGGGTC---TTTTCAACCAAGCCGCACAGCATTTTAACCACACCTTTTACTTCCGTT-GCATCACCCCT----AATGGG------AAGGCGATGCCA-AAGTCCCTTGAGTCTGCTGTTACGGCC--------CAGTTTGGTTCGGTGGAACAGTTTAAAGATGCCTTTGTGCAGGCAGGGGT-------GAATAACTTTG-GCTCGGGTTGGACGTGGCTGTGCGTGGACCCGTCGAATAAGAATCAGCTCGTTATTGACAATACGAGCAACGCCGGATGTCCC-TTAACGAAG---GGACTGCGCCCCGTTCTCGCAGTGGATGTGTGGGAACATGCGTACTACAAGGACTTTG---------------------------AAAACCGCCGG----------------------------------------------------------------------------------------------------------------------------------------------------------------------------------------------------------------------------------------------------------------------------------------------------------------------------------------------------------------------------
>FeSODA_CL
--------------------------------------------------------------------------------------------------------------------------------------------------------------------------------------------------------------------------------------------TGTTGAG-ACGTGCGGTGAATATATCCAT-------TGCCAGAGGGCGC----------------------------------------ATGGCGTTGATGAGCTACGCGACGCTGCCTG-------ACCTTTTAAAAC--CAAGTGGCGCCCCGGCCGAGTTGCCCAAGTTGGGGTTTAACTGGAAGGATGGAT---GTGCCCCTGTCTTCAGCCC---GCGCCAGATGGAATTGCACTACACCAAA---CACCACAAGGCGTATGTGGACAAATTAAATGCGCTGGCAGGGA-CAA------CATACGATGGGAAGAGCATTGAGGAGATTATCCTTGCGGTCGCAAATGACGCCGAGAAGAAGGGTC---TTTTCAACCAAGCCGCACAGCATTTTAACCACACCTTTTACTTCCGTT-GCATCACCCCT----AATGGG------AAGGCGATGCCA-AAGTCCCTTGAGTCTGCTGTTACGGCC--------CAGTTTGGTTCGGTGGAACAGTTTAAAGATGCCTTTGTGCAGGCAGGGGT-------GAATAACTTTG-GCTCGGGTTGGACGTGGCTGTGCGTGGACCCGTCGAATAAGAATCAGCTCGTTATTGACAATACGAGCAACGCCGGATGTCCC-TTAACGAAG---GGACTGCGCCCCGTCCTCGCAGTGGATGTGTGGGAGCATGCGTACTACAAGGACTTTG---------------------------AAAACCGCCGGCCGGATTAC-TTGA--------------------------------------------------------------------------------------------------------------------------------------------------------------------------------------------------------------------------------------------------------------------------------------------------------------------------------------------------------------
>FeSODA_CL_Brener
--------------------------------------------------------------------------------------------------------------------------------------------------------------------------------------------------------------------------------------------------------GCGGTGAATATATCCAT-------TGCCAGAGGGCGC----------------------------------------ATGGCGTTGATGAGCTACGCGACGCTGCCTG-------ACCTTTTGAAAC--CAAGTGGTGCCCCGGCCGAGTTGCCCAAGTTAGGGTTTAACTGGAAGGATGGAT---GTGCCCCTGTCTTCAGCCC---GCGCCAGATGGAATTGCACTACACCAAA---CACCACAAGGCGTATGTGGACAAATTAAATGCGCTGGCAGGGA-CAA------AATACGATGGGAAGAGCATTGAGGAGATTATCCTTGCGGTCGCAAATGACGCTGAGAAGAAGGGTC---TTTTCAACCAAGCCGCACAGCATTTTAACCACACCTTTTACTTTCGTT-GTATCACCCCT----AATGGG------AAGGCGATGCCA-AAGTCCCTTGAGTCTGCTGTTACGGCC--------CAGTTTGGTTCGGTGGAACAGTTTAAAGATGCCTTTGTGCAGGCAGGGGT-------GAATAACTTTG-GCTCGGGTTGGACATGGCTGTGCGTGGACCCGTCGAATAAGAATCAGCTCGTTATTGACAATACGAGCAACGCCGGATGTCCC-TTAACGAAG---GGACTGCGCCCCGTCCTCGCGGTGGATGTGTGGGAGCATGCGTACTACAAGGACTTTG---------------------------AAAACCGCCG-----------------------------------------------------------------------------------------------------------------------------------------------------------------------------------------------------------------------------------------------------------------------------------------------------------------------------------------------------------------------------
>FeSODA_Colombiana
----------------------------------------------------------------------------------------------------------------------------------------------------------------------------------------------------------------------------------------------------------GGTGAATATATCCAT-------TGCCAGAGGGCGC----------------------------------------ATGGCGTTGATGAGCTACGCGACGCTGCCTG-------ACCTTTTAAAAC--CAAGTGGCGCCCCGGCCGAGTTGCCCAAGTTAGGGTTTAACTGGAAGGATGGAT---GTGCCCCTGTCTTCAGCCC---GCGCCAGATGGAATTGCACTACACCAAA---CACCACAAGGCGTATGTGGACAAATTAAATGCGCTGGCAGGGA-CAA------CATACGATGGGAAGAGCATTGAGGAGATTATCCTTGCGGTCGCAAATGACGCCGAGAAGAAGGGTC---TTTTCAACCAAGCCGCACAGCATTTTAACCACACCTTTTACTTCCGTT-GCATCACCCCT----AATGGG------AAGGCGATGCCA-AAGTCCCTTGAGTCTGCTGTTACGGCC--------CAGTTTGGTTCGGTGGAACAGTTTAAAGATGCCTTTGTGCAGGCAGGGGT-------GAATAACTTTG-GCTCGGGTTGGACGTGGCTGTGCGTGGACCCGTCGAATAAGAATCAGCTCGTTATTGACAATACGAGCAACGCCGGATGTCCC-TTAACGAAG---GGACTGCGCCCCGTCCTCGCAGTGGATGTGTGGGAGCATGCGTACTACAAGGACTTTG---------------------------AAAACCGCCG-----------------------------------------------------------------------------------------------------------------------------------------------------------------------------------------------------------------------------------------------------------------------------------------------------------------------------------------------------------------------------
>FeSODA_Ernane
--------------------------------------------------------------------------------------------------------------------------------------------------------------------------------------------------------------------------------------------------------GCGGTGAATATATCCAT-------TGCCAGAGGGCGC----------------------------------------ATGGCGTTGATGAGCTACGCGACGCTGCCTG-------ACCTTTTAAAAC--CAAGTGGCGCCCCGGCCGAGTTGCCCAAGTTGGGGTTTAACTGGAAGGATGGAT---GTGCCCCTGTCTTCAGCCC---GCGCCAGATGGAATTGCACTACACCAAA---CACCACAAGGCGTATGTGGACAAATTAAATGCGCTGGCAGGGA-CAA------CATACGATGGGAAGAGCATTGAGGAGATTATCCTTGCGGTCGCAAATGACGCCGAGAAGAAGGGTC---TTTTCAACCAAGCCGCACAGCATTTTAACCACACCTTTTACTTCCGTT-GCATCACCCCT----AATGGG------AAGGCGATGCCA-AAGTCCCTTGAGTCTGCTGTTACGGCC--------CAGTTTGGTTCGGTGGAACAGTTTAAAGATGCCTTTGTGCAGGCAGGGGT-------GAATAACTTTG-GCTCGGGTTGGACGTGGCTGTGCGTGGACCCGTCGAATAAGAATCAGCTCGTTATTGACAATACGAGCAACGCCGGATGTCCC-TTAACGAAG---GGACTGCGCCCCGTCCTCGCAGTGGATGTGTGGGAGCATGCGTACTACAAGGACTTTG---------------------------AAAACCGCCGGC---------------------------------------------------------------------------------------------------------------------------------------------------------------------------------------------------------------------------------------------------------------------------------------------------------------------------------------------------------------------------
>FeSODA_FL
-------------------------------------------------------------------------------------------------------------------------------------------------------------------------------------------------------------------------------------------ATGTTGAGGACGTGCGGTGAATATATCCAT-------TGCCAGAGGGCGC----------------------------------------ATGGCGTTGATGAGCTACGCGACGCTGCCTG-------ACCTTTTAAAAC--CAAGTGGCGCCCCGGCCGAGTTGCCCAAGTTAGGGTTTAACTGGAAGGATGGAT---GTGCCCCTGTCTTCAGCCC---GCGCCAGATGGAATTGCACTACACCAAA---CACCACAAGGCGTATGTGGACAAATTAAATGCGCTGGCAGGGA-CAA------CATACGATGGGAAGAGCATTGAGGAGATTATCCTTGCGGTCGCAAATGACGCCGAGAAGAAGGGTC---TTTTCAACCAAGCCGCACAGCATTTTAACCACACCTTTTACTTCCGTT-GCATCACCCCT----AATGGG------AAGGCGATGCCA-AAGTCCCTTGAGTCTGCTGTTACGGCC--------CAGTTTGGTTCGGTGGAACAGTTTAAAGATGCCTTTGTGCAGGCAGGGGT-------GAATAACTTTG-GCTCGGGTTGGACGTGGCTGTGCGTGGACCCGTCGAATAAGAATCAGCTCGTTATTGACAATACGAGCAACGCCGGATGTCCC-TTAACGAAG---GGACTGCGCCCCGTCCTCGCAGTGGATGTGTGGGAGCATGCGTACTACAAGGACTTTG---------------------------AAAACCGCCGGCCGGA-----------------------------------------------------------------------------------------------------------------------------------------------------------------------------------------------------------------------------------------------------------------------------------------------------------------------------------------------------------------------
>FeSODA_Gilmar
--------------------------------------------------------------------------------------------------------------------------------------------------------------------------------------------------------------------------------------------------------GCGGTGAATATATCCAT-------TGCCAGAGGGCGC----------------------------------------ATGGCGTTGATGTGCTACGCGACGCTGCCTG-------ACCTTTTAAAAC--CAAGTGGCGCCCCGGCCGAGTTGCCCAAGTTAGGGTTTAACTGGAAGGATGGAT---GTGCCCCTGTCTTCAGCCC---GCGCCAGATGGAATTGCACTATACCAAA---CACCACAAGGCGTATGTGGACAAATTAAATGCGCTGGCAGGGA-CAA------CATACGATGGGAAGAGCATTGAGGAGATTATCCTTGCGGTCGCAAATGACGCCGAGAAGAAGGGTC---TTTTCAACCAAGCCGCACAGCATTTTAACCACACCTTTTACTTCCGTT-GCATCACCCCT----AATGGG------AAGGCGATGCCA-AAGTCCCTTGAGTCTGCTGTTACGGCC--------CAGTTTGGTTCGGTGGAACAGTTTAAAGATGCCTTTGTGCAGGCAGGGGT-------GAATAACTTTG-GCTCGGGTTGGACGTGGCTGTGCGTGGACCCGTCGAATAAGAATCAGCTCGTTATTGACAATACGAGCAACGCCGGATGTCCC-TTAACGAAG---GGACTGCGCCCCGTCCTCGCAGTGGATGTGTGGGAGCATGCGTACTACAAGGACTTTG---------------------------AAAACCGCCGGCCGGATTAC-TT----------------------------------------------------------------------------------------------------------------------------------------------------------------------------------------------------------------------------------------------------------------------------------------------------------------------------------------------------------------
>FeSODA_JM
--------------------------------------------------------------------------------------------------------------------------------------------------------------------------------------------------------------------------------------------TGTTGAG-ACGTGCGGTGAATATATCCAT-------TGCCAGAGGGCGC----------------------------------------ATGGCGTTGATGAGCTACGCGACGCTGCCTG-------ACCTTTTAAAAC--CAAGTGGCGCCCCGGCCGAGTTGCCCAAGTTAGGGTTTAACTGGAAGGATGGAT---GTGCCCCTGTCTTCAGCCC---GCGCCAGATGGAATTGCACTACACCAAA---CACCACAAGGCGTATGTGGACAAATTAAATGCGCTGGCAGGGA-CAA------CATACGATGGGAAGAGCATTGAGGAGATTATCCTTGCGGTCGCAAATGACGCCGAGAAGAAGGGTC---TTTTCAACCAAGCCGCACAGCATTTTAACCACACCTTTTACTTCCGTT-GCATCACCCCT----AATGGG------AAGGCGATGCCA-AAGTCCCTTGAGTCTGCTGTTACGGCC--------CAGTTTGGTTCGGTGGAACAGTTTAAAGATGCCTTTGTGCAGGCAGGGGT-------GAATAACTTTG-GCTCGGGTTGGACGTGGCTGTGCGTGGACCCGTCGAATAAGAATCAGCTCGTTATTGACAATACGAGCAACGCCGGATGTCCC-TTAACGAAG---GGACTGCGCCCCGTCCTCGCAGTGGATGTGTGGGAGCATGCGTACTACAAGGACTTTG---------------------------AAAACCGCCGGCCGGATTAC-TTGA--------------------------------------------------------------------------------------------------------------------------------------------------------------------------------------------------------------------------------------------------------------------------------------------------------------------------------------------------------------
>FeSODA_Luna
---------------------------------------------------------------------------------------------------------------------------------------------------------------------------------------------------------------------------------------------GTTGAG-ACGTGCGGTGAATATATCCAT-------TGCCAGAGGGCGC----------------------------------------ATGGCGTTGATGAGCTACGCGACGCTGCCTG-------ACCTTTTAAAAC--CAAGTGGCGCCCCGGCCGAGTTGCCCAAGTTGGGGTTTAACTGGAAGGATGGAT---GTGCCCCTGTCTTCAGCCC---GCGCCAGATGGAATTGCACTACACCAAA---CACCACAAGGCGTATGTGGACAAATTAAATGCGCTGGCAGGGA-CAA------CATACGATGGGAAGAGCATTGAGGAGATTATCCTTGCGGTCGCAAATGACGCCGAGAAGAAGGGTC---TTTTCAACCAAGCCGCACAGCATTTTAACCACACCTTTTACTTCCGTT-GCATCACCCCT----AATGGG------AAGGCGATGCCA-AAGTCCCTTGAGTCTGCTGTTACGGCC--------CAGTTTGGTTCGGTGGAACAGTTTAAAGATGCCTTTGTGCAGGCAGGGGT-------GAATAACTTTG-GCTCGGGTTGGACGTGGCTGTGCGTGGACCCGTCGAATAAGAATCAGCTCGTTATTGACAATACGAGCAACGCCGGATGTCCC-TTAACGAAG---GGACTGCGCCCCGTCCTCGCAGTGGATGTGTGGGAGCATGCGTACTACAAGGACTTTG---------------------------AAAACCGCCGGCCGGATTAC-TTGA--------------------------------------------------------------------------------------------------------------------------------------------------------------------------------------------------------------------------------------------------------------------------------------------------------------------------------------------------------------
>FeSODA_MR
--------------------------------------------------------------------------------------------------------------------------------------------------------------------------------------------------------------------------------------------------A-GACGGCGGTGAATATATCCAT-------TGCCAGAGGGCGC----------------------------------------ATGGCGTTGATGAGCTACGCGACGCTGCCTG-------ACCTTTTAAAAC--CAAGTGGCGCCCCGGCCGAGTTGCCCAAGTTAGGGTTTAACTGGAAGGATGGAT---GTGCCCCTGTCTTCAGCCC---GCGCCAGATGGAATTGCACTACACCAAA---CACCACAAGGCGTATGTGGACAAATTAAATGCGCTGGCAGGGA-CAA------CATACGATGGGAAGAGCATTGAGGAGATTATCCTTGCGGTCGCAAATGACGCCGAGAAGAAGGGTC---TTTTCAACCAAGCCGCACAGCATTTTAACCACACCTTTTACTTCCGTT-GCATCACCCCT----AATGGG------AAGGCGATGCCA-AAGTCCCTTGAGTCTGCTGTTACGGCC--------CAGTTTGGTTCGGTGGAACAGTTTAAAGATGCCTTTGTGCAGGCAGGGGT-------GAATAACTTTG-GCTCGGGTTGGACGTGGCTGTGCGTGGACCCGTCGAATAAGAATCAGCTCGTTATTGACAATACGAGCAACGCCGGATGTCCC-TTAACGAAG---GGACTGCGCCCCGTCCTCGCAGTGGATGTGTGGGAGCATGCGTACTACAAGGACTTTG---------------------------AAAACCGCCGGCCGAATTAC-TT----------------------------------------------------------------------------------------------------------------------------------------------------------------------------------------------------------------------------------------------------------------------------------------------------------------------------------------------------------------
>FeSODA_PEBA18
---------------------------------------------------------------------------------------------------------------------------------------------------------------------------------------------------------------------------------------------GTTGAGAAGCGGCGGTGAATATATCCAT-------TGCCAGAGGGCGC----------------------------------------ATGGCGTTGATGAGCTACGCGACGCTGCCTG-------ACCTTTTAAAAC--CAAGTGGCGCCCCGGCCGAGTTGCCCAAGTTAGGGTTTAACTGGAAGGATGGAT---GTGCCCCTGTCTTCAGCCC---GCGCCAGATGGAATTGCACTACACCAAA---CACCACAAGGCGTATGTGGACAAATTAAATGCGCTGGCAGGGA-CAA------CATACGATGGGAAGAGCATTGAGGAGATTATCCTTGCGGTCGCAAATGACGCCGAGAAGAAGGGTC---TTTTCAACCAAGCCGCACAGCATTTTAACCACACCTTTTACTTCCGTT-GCATCACCCCT----AATGGG------AAGGCGATGCCA-AAGTCCTTTGAGTCTGCTGTTACGGCC--------CAGTTTGGTTCGGTGGAACAGTTTAAAGATGCCTTTGTGCAGGCAGGGGT-------GAATAACTTTG-GCTCGGGTTGGACGTGGCTGTGCGTGGACCCGTCGAATAAGAATCAGCTCGTTATTGACAATACGAGCAACGCCGGATGTCCC-TTAACGAAG---GGACTGCGCCCCGTCCTCGCAGTGGATGTGTGGGAGCATGCCTACTACAAGGACTTTG---------------------------AAAACCGCCGGC---------------------------------------------------------------------------------------------------------------------------------------------------------------------------------------------------------------------------------------------------------------------------------------------------------------------------------------------------------------------------
>FeSODA_PL0213
---------------------------------------------------------------------------------------------------------------------------------------------------------------------------------------------------------------------------------------------GTTGAG-ACGTGCGGTGAATATATCCAT-------TGCCAGAGGGCGC----------------------------------------ATGGCGTTGATGAGCTACGCGACGCTGCCTG-------ACCTTTTAAAAC--CAAGTGGCGCCCCGGCCGAGTTGCCCAAGTTAGGGTTTAACTGGAAGGATGGAT---GTGCCCCTGTCTTCAGCCC---GCGCCAGATGGAATTGCACTACACCAAA---CACCACAAGGCGTATGTGGACAAATTAAATGCGCTGGCAGGGA-CAA------CATACGATGGGAAGAGCATTGAGGAGATTATCCTTGCGGTCGCAAATGACGCCGAGAAGAAGGGTC---TTTTCAACCAAGCCGCACAGCATTTTAACCACACCTTTTACTTCCGTT-GCATCACCCCG----AATGGG------AAGGCGATGCCA-AAGTCCTTTGAGTCTGCTGTTACGGCC--------CAGTTTGGTTCGGTGGAACAGTTTAAAGATGCCTTTGTGCAGGCAGGGGT-------GAATAACTTTG-GCTCGGGTTGGACGTGGCTGTGCGTGGACCCGTCGAATAAGAATCAGCTCGTTATTGACAATACGAGCAACGCCGGATGTCCC-TTAACGAAG---GGACTGCGCCCCGTCCTCGCAGTGGATGTGTGGGAGCATGCCTACTACAAGGACTTTG---------------------------AAAACCGCCGGCCGGATTAC-TTG---------------------------------------------------------------------------------------------------------------------------------------------------------------------------------------------------------------------------------------------------------------------------------------------------------------------------------------------------------------
>FeSODA_Quaraizinho
-----------------------------------------------------------------------------------------------------------------------------------------------------------------------------------------------------------------------------------------------------------GTGAATATATCCAT-------TGCCAGAGGGCGC----------------------------------------ATGGCGTTGATGAGCTACGCGACGCTGCCTG-------ACCTTTTGAAAC--CAAGTGGTGCCCCGGCCGAGTTGCCCAAGTTAGGGTTTAACTGGAAGGATGGAT---GTGCCCCTGTCTTCAGCCC---GCGCCAGATGGAATTGCACTACACCAAA---CACCACAAGGCGTATGTGGACAAATTAAATGCGCTGGCAGGGA-CAA------AATACGATGGGAAGAGCATTGAGGAGATTATCCTTGCGGTCGCAAATGACGCTGAGAAGAAGGGTC---TTTTCAACCAAGCCGCACAGCATTTTAACCACACCTTTTACTTTCGTT-GTATCACCCCT----AATGGG------AAAGCGATGCCA-AAGTCCCTTGAGTCTGCTGTTACGGCC--------CAGTTTGGTTCGGTGGAACAGTTTAAAGATGCCTTTGTGCAGGCAGGGGT-------GAATAACTTTG-GCTCGGGTTGGACATGGCTGTGCGTGGACCCGTCGAATAAGAATCAGCTCGTTATTGACAATACGAGCAACGCCGGATGTCCC-TTAACGAAG---GGACTGCGCCCCGTCCTCGCGGTGGATGTGTGGGAGCATGCGTACTACAAGGACTTTG---------------------------AAAACCGCCGGCC--------------------------------------------------------------------------------------------------------------------------------------------------------------------------------------------------------------------------------------------------------------------------------------------------------------------------------------------------------------------------
>FeSODA_RN19
--------------------------------------------------------------------------------------------------------------------------------------------------------------------------------------------------------------------------------------------TGTTGAG-ACGTGCGGTGAATATATCCAT-------TGCCAGAGGGCGC----------------------------------------ATGGCGTTGATGAGCTACGCGACGCTGCCTG-------ACCTTTTAAAAC--CAAGTGGCGCCCCGGCCGAGTTGCCCAAGTTGGGGTTTAACTGGAAGGATGGAT---GTGCCCCTGTCTTCAGCCC---GCGCCAGATGGAATTGCACTACACCAAA---CACCACAAGGCGTATGTGGACAAATTAAATGCGCTGGCAGGGA-CAA------CATACGATGGGAAGAGCATTGAGGAGATTATCCTTGCGGTCGCAAATGACGCCGAGAAGAAGGGTC---TTTTCAACCAAGCCGCACAGCATTTTAACCACACCTTTTACTTCCGTT-GCATCACCCCT----AATGGG------AAGGCGATGCCA-AAGTCCCTTGAGTCTGCTGTTACGGCC--------CAGTTTGGTTCGGTGGAACAGTTTAAAGATGCCTTTGTGCAGGCAGGGGT-------GAATAACTTTG-GCTCGGGTTGGACGTGGCTGTGCGTGGACCCGTCGAATAAGAATCAGCTCGTTATTGACAATACGAGCAACGCCGGATGTCCC-TTAACGAAG---GGACTGCGCCCCGTCCTCGCAGTGGATGTGTGGGAGCATGCGTACTACAAGGACTTTG---------------------------AAAACCGCCGGCCGGATTAC-TTGA--------------------------------------------------------------------------------------------------------------------------------------------------------------------------------------------------------------------------------------------------------------------------------------------------------------------------------------------------------------
>FeSODA_RS-12
---------------------------------------------------------------------------------------------------------------------------------------------------------------------------------------------------------------------------------------------GTTGAG-ACGTGCGGTGAATATATCCAT-------TGCCAGAGGGCGC----------------------------------------ATGGCGTTGATGAGCTACGCGACGCTGCCTG-------ACCTTTTAAAAC--CAAGTGGCGCCCCGGCCGAGTTGCCCAAGTTGGGGTTTAACTGGAAGGATGGAT---GTGCCCCTGTCTTCAGCCC---GCGCCAGATGGAATTGCACTACACCAAA---CACCACAAGGCGTATGTGGACAAATTAAATGCGCTGGCAGGGA-CAA------CATACGATGGGAAGAGCATTGAGGAGATTATCCTTGCGGTCGCAAATGACGCCGAGAAGAAGGGTC---TTTTCAACCAAGCCGCACAGCATTTTAACCACACCTTTTACTTCCGTT-GCATCACCCCT----AATGGG------AAGGCGATGCCA-AAGTCCCTTGAGTCTGCTGTTACGGCC--------CAGTTTGGTTCGGTGGAACAGTTTAAAGATGCCTTTGTGCAGGCAGGGGT-------GAATAACTTTG-GCTCGGGTTGGACGTGGCTGTGCGTGGACCCGTCGAATAAGAATCAGCTCGTTATTGACAATACGAGCAACGCCGGATGTCCC-TTAACGAAG---GGACTGCGCCCCGTCCTCGCAGTGGATGTGTGGGAGCATGCGTACTACAAGGACTTTG---------------------------AAAACCGCCGGCCGGATTAC-TT----------------------------------------------------------------------------------------------------------------------------------------------------------------------------------------------------------------------------------------------------------------------------------------------------------------------------------------------------------------
>FeSODA_RS-21
--------------------------------------------------------------------------------------------------------------------------------------------------------------------------------------------------------------------------------------------TGTTGAG-ACGTGCGGTGAATATATCCAT-------TGCCAGAGGGCGC----------------------------------------ATGGCGTTGATGAGCTACGCGACGCTGCCTG-------ACCTTTTGAAAC--CAAGTGGTGCCCCGGCCGAGTTGCCCAAGTTAGGGTTTAACTGGAAGGATGGAT---GTGCCCCTGTCTTCAGCCC---GCGTCAGATGGAATTGCACTACACCAAA---CACCACAAGGCGTATGTGGACAAATTAAATGCGCTGGCAGGGA-CAA------AATACGATGGGAAGAGCATTGAGGAGATTATCCTTGCGGTCGCAAATGACGCTGAGAAGAAGGGTC---TTTTCAACCAAGCCGCACAGCATTTTAACCACACCTTTTACTTTCGTT-GTATCACCCCT----AATGGG------AAGGCGATGCCA-AAGTCCCTTGAGTCTGCTGTTACGGCC--------CAGTTTGGTTCGGTGGAACAGTTTAAAGATGCCTTTGTGCAGGCAGGGGT-------GAATAACTTTG-GCTCGGGTTGGACATGGCTGTGCGTGGACCCGTCGAATAAGAATCAGCTCGTTATTGACAATACGAGCAACGCCGGATGTCCC-TTAACGAAG---GGACTGCGCCCCGTCCTCGCGGTGGATGTGTGGGAGCATGCGTACTACAAGGACTTTG---------------------------AAAACCGCCGGCCGGATTAC-TT----------------------------------------------------------------------------------------------------------------------------------------------------------------------------------------------------------------------------------------------------------------------------------------------------------------------------------------------------------------
>FeSODA_Sao_Felipe
--------------------------------------------------------------------------------------------------------------------------------------------------------------------------------------------------------------------------------------------------------------------------------TGCCAGAGGGCGC----------------------------------------ATGGCGTTGATGAGCTACGCGACGCTGCCTG-------ACCTTTTAAAAC--CAAGTGGCGCCCCGGCCGAGTTGCCCAAGTTAGGGTTTAACTGGAAGGATGGAT---GTGCCCCTGTCTTCAGCCC---GCGCCAGATGGAATTGCACTACACCAAA---CACCACAAGGCGTATGTGGACAAATTAAATGCGCTGGCAGGGA-CAA------CATACGATGGGAAGAGCATTGAGGAGATTATCCTTGCGGTCGCAAATGACGCCGAGAAGAAGGGTC---TTTTCAACCAAGCCGCACAGCATTTTAACCACACCTTTTACTTCCGTT-GCATCACCCCT----AATGGG------AAGGCGATGCCA-AAGTCCCTTGAGTCTGCTGTTACGGCC--------CAGTTTGGTTCGGTGGAACAGTTTAAAGATGCCTTTGTGCAGGCAGGGGT-------GAATAACTTTG-GCTCGGGTTGGACGTGGCTGTGCGTGGACCCGTCGAATAAGAATCAGCTCGTTATTGACAATACGAGCAACGCCGGATGTCCC-TTAACGAAG---GGACTGCGCCCCGTCCTCGCAGTGGATGTGTGGGAGCATGCGTACTACAAGGACTTTG---------------------------AAAACCGCCGG----------------------------------------------------------------------------------------------------------------------------------------------------------------------------------------------------------------------------------------------------------------------------------------------------------------------------------------------------------------------------
>FeSODA_SC28
---------------------------------------------------------------------------------------------------------------------------------------------------------------------------------------------------------------------------------------------------------CGGTGAATATATCCAT-------TGCCAGAGGGCGC----------------------------------------ATGGCGTTGATGAGCTACGCGACGCTGCCTG-------ACCTTTTGAAAC--CAAGTGGTGCCCCGGCCGAGTTGCCCAAGTTAGGGTTTAACTGGAAGGATGGAT---GTGCCCCTGTCTTCAGCCC---GCGTCAGATGGAATTGCACTACACCAAA---CACCACAAGGCGTATGTGGACAAATTAAATGCGCTGGCAGGGA-CAA------AATACGATGGGAAGAGCATTGAGGAGATTATCCTTGCGGTCGCAAATGACGCTGAGAAGAAGGGTC---TTTTCAACCAAGCCGCACAGCATTTTAACCACACCTTTTACTTTCGTT-GTATCACCCCT----AATGGG------AAGGCGATGCCA-AAGTCCCTTGAGTCTGCTGTTACGGCC--------CAGTTTGGTTCGGTGGAACAGTTTAAAGATGCCTTTGTGCAGGCAGGGGT-------GAATAACTTTG-GCTCGGGTTGGACATGGCTGTGCGTGGACCCGTCGAATAAGAATCAGCTCGTTATTGACAATACGAGCAACGCCGGATGTCCC-TTAACGAAG---GGACTGCGCCCCGTCCTCGCGGTGGATGTGTGGGAGCATGCGTACTACAAGGACTTTG---------------------------AAAACCGCCGG----------------------------------------------------------------------------------------------------------------------------------------------------------------------------------------------------------------------------------------------------------------------------------------------------------------------------------------------------------------------------
>FeSODA_SM76
--------------------------------------------------------------------------------------------------------------------------------------------------------------------------------------------------------------------------------------------TGTTGAG-ACGTGCGGTGAATATATCCAT-------TGCCAGAGGGCGC----------------------------------------ATGGCGTTGATGAGCTACGCGACGCTGCCTG-------ACCTTTTAAAAC--CAAGTGGCGCCCCGGCCGAGTTGCCCAAGTTAGGGTTTAACTGGAAGGATGGAT---GTGCCCCTGTCTTCAGCCC---GCGCCAGATGGAATTGCACTACACCAAA---CACCACAAGGCGTATGTGGACAAATTAAATGCGCTGGCAGGGA-CAA------CATACGATGGGAAGAGCATTGAGGAGATTATCCTTGCGGTCGCAAATGACGCCGAGAAGAAGGGTC---TTTTCAACCAAGCCGCACAGCATTTTAACCACACCTTTTACTTCCGTT-GCATCACCCCT----AATGGG------AAGGCGATGCCA-AAGTCCTTTGAGTCTGCTGTTACGGCC--------CAGTTTGGTTCGGTGGAACAGTTTAAAGATGCCTTTGTGCAGGCAGGGGT-------GAATAACTTTG-GCTCGGGTTGGACGTGGCTGTGCGTGGACCCGTCGAATAAGAATCAGCTCGTTATTGACAATACGAGCAACGCCGGATGTCCC-TTAACGAAG---GGACTGCGCCCCGTCCTCGCAGTGGATGTGTGGGAGCATGCCTACTACAAGGACTTTG---------------------------AAAACCGCCGGCCGGATTAC-TT----------------------------------------------------------------------------------------------------------------------------------------------------------------------------------------------------------------------------------------------------------------------------------------------------------------------------------------------------------------
>FeSODA_VL-10
--------------------------------------------------------------------------------------------------------------------------------------------------------------------------------------------------------------------------------------------------------------------------------------AGGGCGC----------------------------------------ATGGCGTTGATGAGCTACGCGACGCTGCCTG-------ACCTTTT-AAAC--CAAGTGGCGCCCCGGCCGAGTTGCCCAAGTTAGGGTTTAACTGGAAGGATGGAT---GTGCCCCTGTCTTCAGCCC---GCGCCAGATGGAATTGCACTACACCAAA---CACCACAAGGCGTATGTGGACAAATTAAATGCGCTGGCAGGGA-CAA------CATACGATGGGAAGAGCATTGAGGAGATTATCCTTGCGGTCGCAAATGACGCCGAGAAGAAGGGTC---TTTTCAACCAAGCCGCACAGCATTTTAACCACACCTTTTACTTCCGTT-GCATCACCCCT----AATGGG------AAGGCGATGCCA-AAGTCCCTTGAGTCTGCTGTTACGGCC--------CAGTTTGGTTCGGTGGAACAGTTTAAAGATGCCTTTGTGCAGGCAGGGGT-------GAATAACTTTG-GCTCGGGTTGGACGTGGCTGTGCGTGGACCCGTCCAATAATAATCAGCTCGTTATTGACAATACGAGCAACGCCGGATGTCCC-TTAACGAAG---GGACTGCGCCCCGTCCTCGCACTGAATGTGTGGGAGCATGCGTACTACAAGGACTTTA---------------------------AAAACCCCCCGC---------------------------------------------------------------------------------------------------------------------------------------------------------------------------------------------------------------------------------------------------------------------------------------------------------------------------------------------------------------------------
>FeSODA_Y
---------------------------------------------------------------------------------------------------------------------------------------------------------------------------------------------------------------------------------------------------------CGGTGAATATATCCAT-------TGCCAGAGGGCGC----------------------------------------ATGGCGTTGATGAGCTACGCGACGCTGCCTG-------ACCTTTTAAAAC--CAAGTGGCGCCCCGGCCGAGTTGCCCAAGTTAGGGTTTAACTGGAAGGATGGAT---GTGCCCCTGTCTTCAGCCC---GCGCCAGATGGAATTGCACTACACCAAA---CACCACAAGGCGTATGTGGACAAATTAAATGCGCTGGCAGGGA-CAA------CATACGATGGGAAGAGCATTGAGGAGATTATCCTTGCGGTCGCAAATGACGCCGAGAAGAAGGGTC---TTTTCAACCAAGCCGCACAGCATTTTAACCACACCTTTTACTTCCGTT-GCATCACCCCT----AATGGG------AAGGCGATGCCA-AAGTCCCTTGAGTCTGCTGTTACGGCC--------CAGTTTGGTTCGGTGGAACAGTTTAAAGATGCCTTTGTGCAGGCAGGGGT-------GAATAACTTTG-GCTCGGGTTGGACGTGGCTGTGCGTGGACCCGTCGAATAAGAATCAGCTCGTTATTGACAATACGAGCAACGCCGGATGTCCC-TTAACGAAG---GGACTGCGCCCCGTCCTCGCAGTGGATGTGTGGGAGCATGCGTACTACAAGGACTTTG---------------------------AAAACCGCCG-----------------------------------------------------------------------------------------------------------------------------------------------------------------------------------------------------------------------------------------------------------------------------------------------------------------------------------------------------------------------------
>FeSODA_CL_Brener.XM_807064
-------------------------------------------------------------------------------------------------------------------------------------------------------------------------------------------------------------------------------------------ATGTTGAG-ACGTGCGGTGAATATATCCAT-------TGCCAGAGGGCGC----------------------------------------ATGGCGTTGATGAGCTACGCGACGCTGCCTG-------ACCTTTTAAAAC--CAAGTGGCGCCCCGGCCGAGTTGCCCAAGTTGGGGTTTAACTGGAAGGATGGAT---GTGCCCCTGTCTTCAGCCC---GCGCCAGATGGAATTGCACTACACCAAA---CACCACAAGGCGTATGTGGACAAATTAAATGCGCTGGCAGGGA-CAA------CATACGATGGGAAGAGCATTGAGGAGATTATCCTTGCGGTCGCAAATGACGCCGAGAAGAAGGGTC---TTTTCAACCAAGCCGCACAGCATTTTAACCACACCTTTTACTTCCGTT-GCATCACCCCT----AATGGG------AAGGCGATGCCA-AAGTCCCTTGAGTCTGCTGTTACGGCC--------CAGTTTGGTTCGGTGGAACAGTTTAAAGATGCCTTTGTGCAGGCAGGGGT-------GAATAACTTTG-GCTCGGGTTGGACGTGGCTGTGCGTGGACCCGTCGAATAAGAATCAGCTCGTTATTGACAATACGAGCAACGCCGGATGTCCC-TTAACGAAG---GGACTGCGCCCCGTCCTCGCAGTGGATGTGTGGGAGCATGCGTACTACAAGGACTTTG---------------------------AAAACCGCCGGCCGGATTAC-TTGAAGGAGATCTGGTCGGTCATCGACTGGGAGTTTGTTGCAAAGATGCATGCGCAGGCAATAAAATAA---------------------------------------------------------------------------------------------------------------------------------------------------------------------------------------------------------------------------------------------------------------------------------------------
>FeSODA_Tulauen_C2.AAC47548
-------------------------------------------------------------------------------------------------------------------------------------------------------------------------------------------------------------------------------------------ATGTTGAG-ACGTGCGGTGAATATATCCAT-------TGCCAGAGGGCGC----------------------------------------ATGGCGTTGATGAGCTACGCGACGCTGCCTG-------ACCTTTTAAAAC--CAAGTGGCGCCCCGGCCGAGTTGCCCAAGTTGGGGTTTAACTGGAAGGATGGAT---GTGCCCCTGTCTTCAGCCC---GCGCCAGATGGAATTGCACTACACCAAA---CACCACAAGGCGTATGTGGACAAATTAAATGCGCTGGCAGGGA-CAA------CATACGATGGGAAGAGCATTGAGGAGATTATCCTTGCGGTCGCAAATGACGCCGAGAAGAAGGGTC---TTTTCAACCAAGCCGCACAGCATTTTAACCACACCTTTTACTTCCGTT-GCATCACCCCT----AATGGG------AAGGCGATGCCA-AAGTCCCTTGAGTCTGCTGTTACGGCC--------CAGTTTGGTTCGGTGGAACAGTTTAAAGATGCCTTTGTGCAGGCAGGGGT-------GAATAACTTTG-GCTCGGGTTGGACGTGGCTGTGCGTGGACCCGTCGAATAAGAATCAGCTCGTTATTGACAATACGAGCAACGCCGGATGTCCC-TTAACGAAG----GACTGCGCCCCGTCCTCGCAGTGGATGTGTGGGAGCATGCGTACTACAAGGACTTTG---------------------------AAAACCGCCGGCCGGATTAC-TTGA--------------------------------------------------------------------------------------------------------------------------------------------------------------------------------------------------------------------------------------------------------------------------------------------------------------------------------------------------------------
>FeSODA_Y.AAX84933
-------------------------------------------------------------------------------------------------------------------------------------------------------------------------------------------------------------------------------------------ATGTTGAG-ACGTGCGGTGAATATATCCAT-------TGCCAGAGGGCGC----------------------------------------ATGACGTTGATGAGCTACGCGACGCTGCCTG-------ACCTTTTAAAAC--CAAGTGGCGCCCCGGCCGAGTTGCCCAAGTTAGGGTTTAACTGGAAGGATGGAT---GTGCCCCTGTCTTCAGCCC---GCGCCAGATGGAATTGCACTACACCAAA---CACCACAAGGCGTATGTGGACAAATTAAATGCGCTGGCAGGGA-CAA------CATACGATGGGAAGAGCATTGAGGAGATTATCCTTGCGGTCGCAAATGACGCCGAGAAGAAGGGTC---TTTTCAACCAAGCCGCACAGCATTTTAACCACACCTTTTACTTCCGTT-GCATCACCCCT----AATGGG------AAGGCGATGCCA-AAGTCCCTTGAGTCTGCTGTTACGGCC--------CAGTTTGGTTCGGTGGAACAGTTTAAAGATGCCTTTGTGCAGGCAGGGGT-------GAATAACTTTG-GCTCGGGTTGGACGTGGCTGTGCGTGGACCCGTCGAATAAGAATCAGCTCGTTATTGACAATACGAGCAACGCCGGATGTCCC-TTAACGAAG---GGACTGCGCCCCGTCCTCGCAGTGGATGTGTGGGAGCATGCGTACTACAAGGACTTTG---------------------------AAAACCGCCGGCCGGATTAC-TTGA--------------------------------------------------------------------------------------------------------------------------------------------------------------------------------------------------------------------------------------------------------------------------------------------------------------------------------------------------------------
>FeSODA_Y.AAX84936
-------------------------------------------------------------------------------------------------------------------------------------------------------------------------------------------------------------------------------------------ATGTTGAG-ACGTGCGGTGAATATATCCAT-------TGCCAGAGGGCGC----------------------------------------ATGACGTTGATGAGCTACGCGACGCTGCCTG-------ACCTTTTAAAAC--CAAGTGGCGCCCCGGCCGAGTTGCCCAAGTTGGGGTTTAACTGGAAGGATGGAT---GTGCCCCTGTCTTCAGCCC---GCGCCAGATGGAATTGCACTACACCAAA---CACCACAAGGCGTATGTGGACAAATTAAATGCGCTGGCAGGGA-CAA------CATACGATGGGAAGAGCATTGAGGAGATTATCCTTGCGGTCGCAAATGACGCCGAGAAGAAGGGTC---TTTTCAACCAAGCCGCACAGCATTTTAACCACACCTTTTACTTCCGTT-GCATCACCCCT----AATGGG------AAGGCGATGCCA-AAGTCCCTTGAGTCTGCTGTTACGGCC--------CAGTTTGGTTCGGTGGAACAGTTTAAAGATGCCTTTGTGCAGGCAGGGGT-------GAATAACTTTG-GCTCGGGTTGGACGTGGCTGTGCGTGGACCCGTCGAATAAGAATCAGCTCGTTATTGACAATACGAGCAACGCCGGATGTCCC-TTAACAAAG---GGACTGCGCCCCGTCCTCGCAGTGGATGTGTGGGAGCATGCGTACTACAAGGACTTTG---------------------------AAAACCGCCGGCCGGATTAC-TTGA--------------------------------------------------------------------------------------------------------------------------------------------------------------------------------------------------------------------------------------------------------------------------------------------------------------------------------------------------------------
>FeSODA_17LER.AAX84930
-------------------------------------------------------------------------------------------------------------------------------------------------------------------------------------------------------------------------------------------ATGTTGAG-ACGTGCGGTGAATATATCCAT-------TGCCAGAGGGCGC----------------------------------------ATGGCGTTGATGAGCTACGCGACGCTGCCTG-------ACCTTTTGAAAC--CAAGTGGTGCCCCGGCCGAGTTGCCCAAGTTAGGGTTTAACTGGAAGGATGGAT---GTGCCCCTGTCTTCAGCCC---GCGCCAGATGGAATTGCACTACACCAAA---CACCACAAGGCGTATGTGGACAAATTAAATGCGCTGGCAGGGA-CAA------AATACGATGGGAAGAGCATTGAGGAGATTATCCTTGCGGTCGCAAATGACGCTGAGAAGAAGGGTC---TTTTCAACCAAGCCGCACAGCATTTTAACCACACCTTTTACTTTCGTT-GTATCACCCCT----AATGGG------AAGGCGATGCCA-AAGTCCCTTGAGTCTGCTGTTACGGCC--------CAGTTTGGTTCGGTGGAACAGTTTAAAGATGCCTTTGTGCAGGCAGGGGT-------GAATAACTTTG-GCTCGGGTTGGACATGGCTGTGCGTGGACCCGTCGAATAAGAATCAGCTCGTTATTGACAATACGAGCAACGCCGGATGTCCC-TTAACGAAG---GGACTGCGCCCCGTCCTCGCGGTGGATGTGTGGGAGCATGCGTACTACAAGGACTTTG---------------------------AAAACCGCCGGCCGGATTAC-TTGA--------------------------------------------------------------------------------------------------------------------------------------------------------------------------------------------------------------------------------------------------------------------------------------------------------------------------------------------------------------
>FeSODA_17WTS.AAX84931
-------------------------------------------------------------------------------------------------------------------------------------------------------------------------------------------------------------------------------------------ATGTTGAG-ACGTGCGGTGAATATATCCAT-------TGCCAGAGGGCGC----------------------------------------ATGGCGTTGATGAGCTACGCGACGCTGCCTG-------ACCTTTTGAAAC--CAAGTGGTGCCCCGGCCGAGTTGCCCAAGTTAGGGTTTAACTGGAAGGATGGAT---GTGCCCCTGTCTTCAGCCC---GCGCCAGATGGAATTGCACTACACCAAA---CACCACAAGGCGTATGTGGACAAATTAAATGCGCTGGCAGGGA-CAA------AATACGATGGGAAGAGCATTGAGGAGATTATCCTTGCGGTCGCAAATGACGCTGAGAAGAAGGGTC---TTTTCAACCAAGCCGCACAGCATTTTAACCACACCTTTTACTTTCGTT-GTATCACCCCT----AATGGG------AAGGCGATGCCA-AAGTCCCTTGAGTCTGCTGTTACGGCC--------CAGTTTGGTTCGGTGGAACAGTTTAAAGATGCCTTTGTGCAGGCAGGGGT-------GAATAACTTTG-GCTCGGGTTGGACATGGCTGTGCGTGGACCCGTCGAATAAGAATCAGCTCGTTATTGACAATACGAGCAACGCCGGATGTCCC-TTAACGAAG---GGACTGCGCCCCGTCCTCGCGGTGGATGTGTGGGAGCATGCGTACTACAAGGACTTTG---------------------------AAAACCGCCGGCCGGATTAC-TTGA--------------------------------------------------------------------------------------------------------------------------------------------------------------------------------------------------------------------------------------------------------------------------------------------------------------------------------------------------------------
>FeSODA_Barra_Seca.AAX84932
-------------------------------------------------------------------------------------------------------------------------------------------------------------------------------------------------------------------------------------------ATGTTGAG-ACGTGCGGTGAATATATCCAT-------TGCCAGAGGGCGC----------------------------------------ATGGCGTTGATGAGCTACGCGACGCTGCCTG-------ACCTTTTGAAAC--CAAGTGGTGCCCCGGCCGAGTTGCCCAAGTTAGGGTTTAACTGGAAGGATGGAT---GTGCCCCTGTCTTCAGCCC---GCGCCAGATGGAATTGCACTACACCAAA---CACCACAAGGCGTATGTGGACAAATTAAATGCGCTGGCAGGGA-CAA------AATACGATGGGAAGAGCATTGAGGAGATTATCCTTGCGGTCGCAAATGACGCTGAGAAGAAGGGTC---TTTTCAACCAAGCCGCACAGCATTTTAACCACACCTTTTACTTTCGTT-GTATCACCCCT----AATGGG------AAGGCGATGCCA-AAGTCCCTTGAGTCTGCTGTTACGGCC--------CAGTTTGGTTCGGTGGAACAGTTTAAAGATGCCTTTGTGCAGGCAGGGGT-------GAATAACTTTG-GCTCGGGTTGGACATGGCTGTGCGTGGACCCGTCGAATAAGAATCAGCTCGTTATTGACAATACGAGCAACGCCGGATGTCCC-TTAACGAAG---GGACTGCGCCCCGTCCTCGCGGTGGATGTGTGGGAGCATGCGTACTACAAGGACTTTG---------------------------AAAACCGCCGGCCGGATTAC-TTGA--------------------------------------------------------------------------------------------------------------------------------------------------------------------------------------------------------------------------------------------------------------------------------------------------------------------------------------------------------------
>FeSODA_YUYU.AAX84938
-------------------------------------------------------------------------------------------------------------------------------------------------------------------------------------------------------------------------------------------ATGTTGAG-ACGTGCGGTGAATATATCCAT-------TGCCAGAGGGCGC----------------------------------------ATGGCGTTGATGAGCTACGCGACGCTGCCTG-------ACCTTTTGAAAC--CAAGTGGTGCCCCGGCCGAGTTGCCCAAGTTAGGGTTTAACTGGAAGGATGGAT---GTGCCCCTGTCTTCAGCCC---GCGCCAGATGGAATTGCACTACACCAAA---CACCACAAGGCGTATGTGGACAAATTAAATGCGCTGGCAGGGA-CAA------AATACGATGGGAAGAGCATTGAGGAGATTATCCTTGCGGTCGCAAATGACGCTGAGAAGAAGGGTC---TTTTCAACCAAGCCGCACAGCATTTTAACCACACCTTTTACTTTCGTT-GTATCACCCCT----AATGGG------AAGGCGATGCCA-AAGTCCCTTGAGTCTGCTGTTACGGCC--------CAGTTTGGTTCGGTGGAACAGTTTAAAGATGCCTTTGTGCAGGCAGGGGT-------GAATAACTTTG-GCTCGGGTTGGACATGGCTGTGCGTGGACCCGTCGAATAAGAATCAGCTCGTTATTGACAATACGAGCAACGCCGGATGTCCC-TTAACGAAG---GGACTGCGCCCCGTCCTCGCGGTGGATGTGTGGGAGCATGCGTACTACAAGGACTTTG---------------------------AAAACCGCCGGCCGGATTAC-TTGA--------------------------------------------------------------------------------------------------------------------------------------------------------------------------------------------------------------------------------------------------------------------------------------------------------------------------------------------------------------
>FeSODA_CL_Brener.AAX84934
-------------------------------------------------------------------------------------------------------------------------------------------------------------------------------------------------------------------------------------------ATGTTGAG-ACGTGCGGTGAATATATCCAT-------TGCCAGAGGGCGC----------------------------------------ATGGCGTTGATGAGCTACGCGACGCTGCCTG-------ACCTTTTAAAAC--CAAGTGGCGCCCCGGCCGAGTTGCCCAAGTTGGGGTTTAACTGGAAGGATGGAT---GTGCCCCTGTCTTCAGCCC---GCGCCAGATGGAATTGCACTACACCAAA---CACCACAAGGCGTATGTGGACAAATTAAATGCGCTGGCAGGGA-CAA------CATACGATGGGAAGAGCATTGAGGAGATTATCCTTGCGGTCGCAAATGACGCCGAGAAGAAGGGTC---TTTTCAACCAAGCCGCACAGCATTTTAACCACACCTTTTACTTCCGTT-GCATCACCCCT----AATGGG------AAGGCGATGCCA-AAGTCCCTTGAGTCTGCCGTTACGGCC--------CAGTTTGGTTCGGTGGAACAGTTTAAAGATGCCTTTGTGCAGGCAGGGGT-------GAATAACTTTG-GCTCGGGTTGGACGTGGCTGTGCGTGGACCCGTCGAATAAGAATCAGCTCGTTATTGACAATACGAGCAACGCCGGATGTCCC-TTAACGAAG---GGACTGCGCCCCGTCCTCGCAGTGGATGTGTGGGAGCATGCGTACTACAAGGACTTTG---------------------------AAAACCGCCGGCCGGATTAC-TTGA--------------------------------------------------------------------------------------------------------------------------------------------------------------------------------------------------------------------------------------------------------------------------------------------------------------------------------------------------------------
>FeSODA_JA.AAX84935
-------------------------------------------------------------------------------------------------------------------------------------------------------------------------------------------------------------------------------------------ATGTTGAG-ACGTGCGGTGAATATATCCAT-------TGCCAGAGGGCGC----------------------------------------ATGGCGTTGATGAGCTACGCGACGCTGCCTG-------ACCTTTTAAAAC--CAAGTGGCGCCCCGGCCGAGTTGCCCAAGTTGGGGTTTAACTGGAAGGATGGAT---GTGCCCCTGTCTTCAGCCC---GCGCCAGATGGAATTGCACTACACCAAA---CACCACAAGGCGTATGTGGACAAATTAAATGCGCTGGCAGGGA-CAA------CATACGATGGGAAGAGCATTGAGGAGATTATCCTTGCGGTCGCAAATGACGCCGAGAAGAAGGGTC---TTTTCAACCAAGCCGCACAGCATTTTAACCACACCTTTTACTTCCGTT-GCATCACCCCT----AATGGG------AAGGCGATGCCA-AAGTCCCTTGAGTCTGCTGTTACGGCC--------CAGTTTGGTTCGGTGGAACAGTTTAAAGATGCCTTTGTGCAGGCAGGGGT-------GAATAACTTTG-GCTCGGGTTGGACGTGGCTGTGCGTGGACCCGTCGAATAAGAATCAGCTCGTTATTGACAATACGAGCAACGCCGGATGTCCC-TTAACGAAG---GGACTGCGCCCCGTCCTCGCAGTGGATGTGTGGGAGCATGCGTACTACAAGGACTTTG---------------------------AAAACCGCCGGCCGGATTAC-TTGA--------------------------------------------------------------------------------------------------------------------------------------------------------------------------------------------------------------------------------------------------------------------------------------------------------------------------------------------------------------
>FeSODA_So_Felipe.AAX84937
-------------------------------------------------------------------------------------------------------------------------------------------------------------------------------------------------------------------------------------------ATGTTGAG-ACGTGCGGTGAATATATCCAT-------TGCCAGAGGGCGC----------------------------------------ATGGCGTTGATGAGCTACGCGACGCTGCCTG-------ACCTTTTAAAAC--CAAGTGGCGCCCCGGCCGAGTTGCCCAAGTTAGGGTTTAACTGGAAGGATGGAT---GTGCCCCTGTCTTCAGCCC---GCGCCAGATGGAATTGCACTACACCAAA---CACCACAAGGCGTATGTGGACAAATTAAATGCGCTGGCAGGGA-CAA------CATACGATGGGAAGAGCATTGAGGAGATTATCCTTGCGGTCGCAAATGACGCCGAGAAGAAGGGTC---TTTTCAACCAAGCCGCACAGCATTTTAACCACACCTTTTACTTCCGTT-GCATCACCCCT----AATGGG------AAGGCGATGCCA-AAGTCCCTTGAGTCTGCTGTTACGGCC--------CAGTTTGGTTCGGTGGAACAGTTTAAAGATGCCTTTGTGCAGGCAGGGGT-------GAATAACTTTG-GCTCGGGTTGGACGTGGCTGTGCGTGGACCCGTCGAATAAGAATCAGCTCGTTATTGACAATACGAGCAACGCCGGATGTCCC-TTAACAAAG---GGACTGCGCCCCGTCCTCGCAGTGGATGTGTGGGAGCATGCGTACTACAAGGACTTTG---------------------------AAAACCGCCGGCCGGATTAC-TTGA--------------------------------------------------------------------------------------------------------------------------------------------------------------------------------------------------------------------------------------------------------------------------------------------------------------------------------------------------------------
>FeSODA_VL-10.AAX84939
-------------------------------------------------------------------------------------------------------------------------------------------------------------------------------------------------------------------------------------------ATGTTGAG-ACGTGCGGTGAATATATCCAT-------TGCCAGAGGGCGC----------------------------------------ATGGCGTTGATGAGCTACGCGACGCTGCCTG-------ACCTTTTAAAAC--CAAGTGGCGCCCCGGCCGAGTTGCCCAAGTTAGGGTTTAACTGGAAGGATGGAT---GTGCCCCTGTCTTCAGCCC---GCGCCAGATGGAATTGCACTACACCAAA---CACCACAAGGCGTATGTGGACAAATTAAATGCGCTGGCAGGGA-CAA------CATACGATGGGAAGAGCATTGAGGAGATTATCCTTGCGGTCGCAAATGACGCCGAGAAGAAGGGTC---TTTTCAACCAAGCCGCACAGCATTTTAACCACACCTTTTACTTCCGTT-GCATCACCCCT----AATGGG------AAGGCGATGCCA-AAGTCCCTTGAGTCTGCTGTTACGGCC--------CAGTTTGGTTCGGTGGAACAGTTTAAAGATGCCTTTGTGCAGGCAGGGGT-------GAATAACTTTG-GCTCGGGTTGGACGTGGCTGTGCGTGGACCCGTCGAATAAGAATCAGCTCGTTATTGACAATACGAGCAACGCCGGATGTCCC-TTAACGAAG---GGACTGCGCCCCGTCCTCGCAGTGGATGTGTGGGAGCATGCGTACTACAAGGACTTTG---------------------------AAAACCGCCGGCCGGATTAC-TTGA--------------------------------------------------------------------------------------------------------------------------------------------------------------------------------------------------------------------------------------------------------------------------------------------------------------------------------------------------------------
>FeSODB_2137
-----------------------------------------------------------------------------------------------------------------------------------------------------------------------------------------------------------------------------------------------------------------TCCTCCGC-------TCCCATGGGGCTA-----------------------------------------------CGATGGGCT-TGCGGCAAAA---G-------GCCTCTCAAAGCAGCAGGTGACGCTC-----------------------------------------------------------------------------------CACTACGACAAA---CACCATCAGGGGTATGTGACGAAACTCAACGCCGCGGCGCAGA-CAAACTCCGCGCTTGCAACGAAAAGCATCGAGGAAATCATC-------------AGGAC-----GGAGAAAGGCCCCATCTTCAACCTTGCGGCGCAGATTTTTAACCACACGTTCTACTGGGAGA-GCATGTGTCCT----AATGGCGGTGGCGAGCCGACGGGA-AAAGTTGCCGA---CGAGATCAACGCT--------TCATTTGGCAGTTTTGCGAAGTTCAAGGAGGAGTTTACAAACGTGGCTGT-------GGGCCACTTTG-GCTCGGGTTGGGCGTGGCT---TGTGAAGGACACCAATTCCGGCAAACTGAAAGTCTACCAGACGCATGACGCGGGATGTCCA-CTGACAGAGCCCAACTTGAAGCCTCTCCTTACATGCGATGTATGGGAGCATGCGTACTACGTGGACTACA---------------------------AGAACGACCGTGCGGCATAT-GTGCAGACCTTTTGGAACGTTGTCAACTGGAAGAACGTGGAAC-----------------------------------------------------------------------------------------------------------------------------------------------------------------------------------------------------------------------------------------------------------------------------------------------------------------------
>FeSODB_2549
-----------------------------------------------------------------------------------------------------------------------------------------------------------------------------------------------------------------------------------------------------------------TCCTCCGC-------TCCCATGGGGCTA-----------------------------------------------CGATGGGCT-TGCGGCAAAA---G-------GCCTCTCAAAGCAGCAGGTGACGCTC-----------------------------------------------------------------------------------CACTACGACAAG---CACCATCAGGGGTATGTGACGAAACTCAACGCTGCGGCGCAGA-CAAACTCCGCGCTTGCAACGAAGAGCGTCGAGGAGATCATC-------------AGGAC-----GGAGAAAGGCCCCATCTTCAACCTTGCGGCGCAGATTTTTAACCACACGTTCTACTGGGAGA-GCATGTGTCCT----AATGGCGGTGGCGAGCCGACGGGA-AAACTTGCCGA---CGAGATCAACGCT--------TCATTTGGCAGTTTTGCGAAGTTCAAGGAGGAGTTTACAAACGTGGCTGT-------GGGCCACTTTG-GCTCGGGTTGGGCGTGGCT---TGTGAAGGACACCAATTCCGGCAAACTGAAGGTCTACCAGACGCATGACGCGGGATGTCCA-CTGACAGAGCCCAACTTGAAGCCTCTCCTTACATGCGATGTATGGGAGCATGCGTACTACGTGGACTACA---------------------------AGAACGACCGTGCGGCATAC-GTGCAGACCTTTTGGAACGTTGTCAACTGGAAGAACGTGGAACGGCAACTTTGA------------------------------------------------------------------------------------------------------------------------------------------------------------------------------------------------------------------------------------------------------------------------------------------------------------
>FeSODB_3253
--------------------------------------------------------------------------------------------------------------------------------------------------------------------------------------------------------------------------------------------------------------------------------------------------------------------------------------------------------------AA---G-------GCCTCTCAAAGCAGCAGGTGACGCTC-----------------------------------------------------------------------------------CACTACGACAAG---CACCATCAGGGGTATGTGACGAAACTCAACGCTGCGGCGCAGA-CAAACTCCGCGCTTGCAACGAAGAGCATCGAGGAGATCATC-------------AGGAC-----GGAGAAAGGCCCCATCTTCAACCTTGCGGCGCAGATTTTTAACCACACGTTCTACTGGGAGA-GCATGTGTCCT----AATGGCGGTGGCGAGCCGACGGGA-AAAGTTGCCGA---CGAGATCAACGCT--------TCATTTGGCAGTTTTGCGAAGTTCAAGGAGGAGTTTACAAACGTGGCTGT-------GGGCCACTTTG-GCTCGGGTTGGGCGTGGCT---TGTGAAGGACACCAATTCCGGCAAACTGAAGGTCTACCAGACGCATGACGCGGGATGTCCA-CTGACAGAGCCCAACTTGAAGCCTCTCCTTACATGCGATGTATGGGAGCATGCGTACTACGTGGACTACA---------------------------AGAACGACCGTGCGGCATAC-GTGCAGACCTTTTGGAACGTTGTCAACTGGAAGAACGTGGAA------------------------------------------------------------------------------------------------------------------------------------------------------------------------------------------------------------------------------------------------------------------------------------------------------------------------
>FeSODB_AM64
-----------------------------------------------------------------------------------------------------------------------------------------------------------------------------------------------------------------------------------------------------------------TCCTCCGC-------TCCCATGGGGCTA-----------------------------------------------CGATGGGCT-TGCGGCAAAA---G-------GCCTCTCAAAGCAGCAGGTGACGCTC-----------------------------------------------------------------------------------CACTACGACAAG---CACCATCAGGGGTATGTGACGAAACTCAACGCCGCGGCGCAGA-CAAACTCCGCGCTTGCAACGAAGAGCATCGAGGAGATCATC-------------AGGAC-----GGAGAAAGGCCCCATCTTCAACCTTGCGGCGCAGATTTTTAACCACACGTTCTACTGGGAGA-GCATGTGTCCT----AATGGCGGTGGCGAGCCCACGGGA-AAGCTTGCCGA---CGAGATCAACGCT--------TCATTTGGCAGTTTTGCGAAGTTCAAGGAGGAGTTTACAAACGTGGCTGT-------GGGCCACTTTG-GCTCGGGTTGGGCGTGGCT---TGTGAAGGACACCAATTCCGGCAAACTGAAGGTCTACCAGACGCATGACGCGGGATGTCCA-CTGACAGAGCCCAACTTGAAGCCTCTCCTTACATGCGATGTATGGGAGCATGCGTACTACGTGGACTACA---------------------------AGAACGACCGTGCGGCATAC-GTGCAGACCTTTTGGAACGTTGTCAACTGGAAGAACGTGGA-------------------------------------------------------------------------------------------------------------------------------------------------------------------------------------------------------------------------------------------------------------------------------------------------------------------------
>FeSODB_Berenice
-----------------------------------------------------------------------------------------------------------------------------------------------------------------------------------------------------------------------------------------------------------------TCCTCCGC-------TCCCATGGGGCTA-----------------------------------------------CGATGGGCT-TGCGGCAAAA---G-------GCCTCTCAAAGCAGCAGGTGACGCTC-----------------------------------------------------------------------------------CACTACGACAAG---CACCATCAGGGGTATGTGACGAAACTCAACGCTGCGGCGCAGA-CAAACTCCGCGCTTGCAACGAAGAGCATCGAGGAGATCATC-------------AGGAC-----GGAGAAAGGCCCCATCTTCAACCTTGCGGCGCAGATTTTTAACCACACGTTCTACTGGGAGA-GCATGTGTCCT----AATGGCGGTGGCGAGCCGACGGGA-AAACTTGCCGA---CGAGATCAACGCT--------TCATTTGGCAGTTTTGCGAAGTTCAAGGAGGAGTTTACAAACGTGGCTGT-------GGGCCACTTTG-GCTCGGGTTGGGCGTGGCT---TGTGAAGGACACCAATTCCGGCAAACTGAAGGTCTACCAGACGCATGACGCGGGATGTCCA-CTGACAGAGCCCAACTTGAAGCCTCTCCTTACATGCGATGTATGGGAGCATGCGTACTACGTGGACTACA---------------------------AGAACGACCGTGCGGCATAC-GTGCAGAC----------------------------------------------------------------------------------------------------------------------------------------------------------------------------------------------------------------------------------------------------------------------------------------------------------------------------------------------------------
>FeSODB_Bug2149cl10
-------------------------------------------------------------------------------------------------------------------------------------------------------------------------------------------------------------------------------------------------------------------------------------------------------------------------------------------------------GCGGCAAAA---G-------GCCTCTCAAAGCAGCAGGTGACGCTC-----------------------------------------------------------------------------------CACTACGACAAA---CACCATCAGGGGTATGTGACGAAACTCAACGCCGCGGCGCAGA-CAAACTCCGCGCTTGCAACGAAAAGCATCGAGGAAATCATC-------------AGGAC-----GGAGAAAGGCCCCATCTTCAACCTTGCGGCGCAGATTTTTAACCACACGTTCTACTGGGAGA-GCATGTGTCCT----AATGGCGGTGGCGAGCCGACGGGA-AAAGTTGCCGA---CGAGATCAACGCT--------TCATTTGGCAGTTTTGCGAAGTTCAAGGAGGAGTTTACAAACGTGGCTGT-------GGGCCACTTTG-GCTCGGGTTGGGCGTGGCT---TGTGAAGGACACCAATTCCGGAAAACTGAAAGTCTACCAGACGCATGACGCGGGATGTCCA-CTGACAGAGCCCAACTTGAAGCCTCTTCTTACATGCGATGTATGGGAGCATGCGTACTACGTGGACTACA---------------------------AGAACGACCGTGCGGCATAT-GTGCAGACCTTTTGGAACGTTGTCAACTGGAAGAACGTGGA-------------------------------------------------------------------------------------------------------------------------------------------------------------------------------------------------------------------------------------------------------------------------------------------------------------------------
>FeSODB_Buriti
-----------------------------------------------------------------------------------------------------------------------------------------------------------------------------------------------------------------------------------------------------------------------------------------------------------------------------------------------TGGGCT-TGCGGCAAAA---G-------GCCTCTCAAAGCAGCAGGTGACGCTC-----------------------------------------------------------------------------------CACTACGACAAG---CACCATCAGGGGTATGTGACGAAACTCAACGCTGCGGCGCAGA-CAAACTCCGCGCTTGCAACGAAGAGCATCGAGGAGATCATC-------------AGGAC-----GGAGAAAGGCCCCATCTTCAACCTTGCGGCGCAGATTTTTAACCACACGTTCTACTGGGAGA-GCATGTGTCCT----AATGGCGGTGGCGAGCCGACGGGA-AAACTTGCCGA---CGAGATCAACGCT--------TCATTTGGCAGTTTTGCGAAGTTCAAGGAGGAGTTTACAAACGTGGCTGT-------GGGCCACTTTG-GCTCGGGTTGGGCGTGGCT---TGTGAAGGACACCAATTCCGGCAAACTGAAGGTCTACCAGACGCATGACGCGGGATGTCCA-CTGACAGAGCCCAACTTGAAGCCTCTCCTTACATGCGATGTATGGGAGCATGCGTACTACGTGGACTACA---------------------------AGAACGACCGTGCGGCATAC-GTGCAGACCTTTTGGAACGTTGTCAACTGGAAGAACGTGGAAC-----------------------------------------------------------------------------------------------------------------------------------------------------------------------------------------------------------------------------------------------------------------------------------------------------------------------
>FeSODB_C00041
-----------------------------------------------------------------------------------------------------------------------------------------------------------------------------------------------------------------------------------------------------------------TCCTCCGC-------TCCCATGGGGCTA-----------------------------------------------CGATGGGCT-TGCGGCAAAA---G-------GCCTCTCAAAGCAGCAGGTGACGCTC-----------------------------------------------------------------------------------CACTACGACAAG---CACCATCAGGGGTATGTGACGAAACTCAACGCCGCGGCGCAGA-CAAACTCCGCGCTTGCAACGAAGAGCATCGAGGAGATCATC-------------AGGAC-----GGAGAAAGGCCCCATCTTCAACCTTGCGGCGCAGATTTTTAACCACACGTTCTACTGGGAGA-GCATGTGTCCT----AATGGCGGTGGCGAGCCCACGGGA-AAGCTTGCCGA---CGAGATCAACGCT--------TCATTTGGCAGTTTTGCGAAGTTCAAGGAGGAGTTTACAAACGTGGCTGT-------GGGCCACTTTG-GCTCGGGTTGGGCGTGGCT---TGTGAAGGACACCAATTCCGGCAAACTGAAGGTCTACCAGACGCATGACGCGGGATGTCCA-CTGACAGAGCCCAACTTGAAGCCTCTCCTTACATGCGATGTATGGGAGCATGCGTACTACGTGGACTACA---------------------------AGAACGACCGTGCGGCATAC-GTGCAGACCTTTTGGAACGTTGTCAACTGGAAGAACGTGG--------------------------------------------------------------------------------------------------------------------------------------------------------------------------------------------------------------------------------------------------------------------------------------------------------------------------
>FeSODB_C00113
------------------------------------------------------------------------------------------------------------------------------------------------------------------------------------------------------------------------------------------------------------------------------------------------------------------------------------------------GGGCT-TGCGGCAAAA---G-------GCCTCTCAAAGCAGCAGGTGACGCTC-----------------------------------------------------------------------------------CACTACGACAAA---CACCATCAGGGGTATGTGACGAAACTCAACGCCGCGGCGCAGA-CAAACTCCGCGCTTGCAACGAAAAGCATCGAGGAAATCATC-------------AGGAC-----GGAGAAAGGCCCCATCTTCAACCTTGCGGCGCAGATTTTTAACCACACGTTCTACTGGGAGA-GCATGTGTCCT----AATGGCGGTGGCGAGCCGACGGGA-AAAGTTGCCGA---CGAGATCAACGCT--------TCATTTGGCAGTTTTGCGAAGTTCAAGGAGGAGTTTACAAACGTGGCTGT-------GGGCCACTTTG-GCTCGGGTTGGGCGTGGCT---TGTGAAGGACACCAATTCCGGAAAACTGAAAGTCTACCAGACGCATGACGCGGGATGTCCA-CTGACAGAGCCCAACTTGAAGCCTCTTCTTACATGCGATGTATGGGAGCATGCGTACTACGTGGACTACA---------------------------AGAACGACCGTGCGGCATAT-GTGCAGACCTTTTGGAACGTTGTCAACTGGAAGAACGTG---------------------------------------------------------------------------------------------------------------------------------------------------------------------------------------------------------------------------------------------------------------------------------------------------------------------------
>FeSODB_C00370
------------------------------------------------------------------------------------------------------------------------------------------------------------------------------------------------------------------------------------------------------------------------------------------------------------------------------------------------GGGCT-TGCGGCAAAA---G-------GCCTCTCAAAGCAGCAGGTGACGCTC-----------------------------------------------------------------------------------CACTACGACAAG---CACCATCAGGGGTATGTGACGAAACTCAACGCCGCGGCGCAGA-CAAACTCCGCGCTTGCAACGAAGAGCATCGAGGAGATCATC-------------AGGAC-----GGAGAAAGGCCCCATCTTCAACCTTGCGGCGCAGATTTTTAACCACACGTTCTACTGGGAGA-GCATGTGTCCT----AATGGGGGTGGCGAGCCGACGGGA-AAAGTTGCCGA---CGAGATCAACGCT--------TCATTTGGCAGTTTTGCGAAGTTCAAGGAGGAGTTTACAAACGTGGCTGT-------GGGCCACTTTG-GCTCGGGTTGGGCGTGGCT---TGTGAAGGACACCAATTCCGGCAAACTGAAAGTCTACCAGACGCATGACGCGGGATGTCCA-CTGACAGAGCCCAACTTGAAGCCTCTCCTTACATGCGATGTATGGGAGCATGCGTACTACGTGGACTACA---------------------------AGAACGACCGTGCGGCATAT-GTTCAGACCTTTTGGAACGTTGTCAACTGGAAGAACGTGGAAC-----------------------------------------------------------------------------------------------------------------------------------------------------------------------------------------------------------------------------------------------------------------------------------------------------------------------
>FeSODB_C00471
----------------------------------------------------------------------------------------------------------------------------------------------------------------------------------------------------------------------------------------------------------------TTCCTCCGC-------TCCCATGGGGCTA-----------------------------------------------CGATGGGCT-TGCGGCAAAA---G-------GCCTCTCAAAGCAGCAGGTGACGCTC-----------------------------------------------------------------------------------CACTACGACAAG---CACCATCAGGGGTATGTGACGAAACTCAACGCCGCGGCGCAGA-CAAACTCCGCGCTTGCAACGAAGAGCATCGAGGAGATCATC-------------AGGAC-----GGAGAAAGGCCCCATCTTCAACCTTGCGGCGCAGATTTTTAACCACACGTTCTACTGGGAGA-GCATGTGTCCT----AATGGCGGTGGCGAGCCCACGGGA-AAGCTTGCCGA---CGAGATCAACGCT--------TCATTTGGCAGTTTTGCGAAGTTCAAGGAGGAGTTTACAAACGTGGCTGT-------GGGCCACTTTG-GCTCGGGTTGGGCGTGGCT---TGTGAAGGACACCAATTCCGGCAAACTGAAGGTCTACCAGACGCATGACGCGGGATGTCCA-CTGACAGAGCCCAACTTGAAGCCTCTCCTTACATGCGATGTATGGGAGCATGCGTACTACGTGGACTACA---------------------------AGAACGACCGTGCGGCATAC-GTGCAGACCTTTTGGAACGTTGTCAACTGGAAGAACGTGGAA------------------------------------------------------------------------------------------------------------------------------------------------------------------------------------------------------------------------------------------------------------------------------------------------------------------------
>FeSODB_C00524
-----------------------------------------------------------------------------------------------------------------------------------------------------------------------------------------------------------------------------------------------------------------------------------------------------------------------------------------------------------------------------CTCTCAAAGCAGCAGGTGACGCTC-----------------------------------------------------------------------------------CACTACGACAAG---CACCATCAGGGGTATGTGACGAAACTCAACGCCGCGGCGCAGA-CAAACTCCGCGCTTGCAACGAAGAGCATCGAGGAGATCATC-------------AGGAC-----GGAGAAAGGCCCCATCTTCAACCTTGCGGCGCAGATTTTTAACCACACGTTCTACTGGGAGA-GCATGTGTCCT----AATGGCGGTGGCGAGCCCACGGGA-AAGCTTGCCGA---CGAGATCAACGCT--------TCATTTGGCAGTTTTGCGAAGTTCAAGGAGGAGTTTACAAACGTGGCTGT-------GGGCCACTTTG-GCTCGGGTTGGGCGTGGCT---TGTGAAGGACACCAATTCCGGCAAACTGAAGGTCTACCAGACGCATGACGCGGGATGTCCA-CTGACAGAGCCCAACTTGAAGCCTCTCCTTACATGCGATGTATGGGAGCATGCGTACTACGTGGACTACA---------------------------AGAACGACCGTGCGGCATAC-GTGCAGACCTTTTGGAACGTTGTCAACTGGAAGAACGTGGA-------------------------------------------------------------------------------------------------------------------------------------------------------------------------------------------------------------------------------------------------------------------------------------------------------------------------
>FeSODB_C00526
------------------------------------------------------------------------------------------------------------------------------------------------------------------------------------------------------------------------------------------------------------------CCTCCGC-------TCCCATGGGGCTA-----------------------------------------------CGATGGGCT-TGCGGCAAAA---G-------GCCTCTCAAAGCAGCAGGTGACGCTC-----------------------------------------------------------------------------------CACTACGACAAG---CACCATCAGGGGTATGTGACGAAACTCAACGCCGCGGCGCAGA-CAAACTCCGCGCTTGCAACGAAGAGCATCGAGGAGATCATC-------------AGGAC-----GGAGAAAGGCCCCATCTTCAACCTTGCGGCGCAGATTTTTAACCACACGTTCTACTGGGAGA-GCATGTGTCCT----AATGGCGGTGGCGAGCCCACGGGA-AAGCTTGCCGA---CGAGATCAACGCT--------TCATTTGGCAGTTTTGCGAAGTTCAAGGAGGAGTTTACAAACGTGGCTGT-------GGGCCACTTTG-GCTCGGGTTGGGCGTGGCT---TGTGAAGGACACCAATTCCGGCAAACTGAAGGTCTACCAGACGCATGACGCGGGATGTCCA-CTGACAGAGCCCAACTTGAAGCCTCTCCTTACATGCGATGTATGGGAGCATGCGTACTACGTGGACTACA---------------------------AGAACGACCGTGCGGCATAC-GTGCAGACCTTTTGGAACGTTGTCAACTGGAAGAACGTG---------------------------------------------------------------------------------------------------------------------------------------------------------------------------------------------------------------------------------------------------------------------------------------------------------------------------
>FeSODB_C00566
------------------------------------------------------------------------------------------------------------------------------------------------------------------------------------------------------------------------------------------------------------------CCTCCGC-------TCCCATGGGGCTA-----------------------------------------------CGATGGGCT-TGCGGCAAAA---G-------GCCTCTCAAAGCAGCAGGTGACGCTC-----------------------------------------------------------------------------------CACTACGACAAG---CACCATCAGGGGTATGTGACGAAACTCAACGCCGCGGCGCAGA-CAAACTCCGCGCTTGCAACGAAGAGCATCGAGGAGATCATC-------------AGGAC-----GGAGAAAGGCCCCATCTTCAACCTTGCGGCGCAGATTTTTAACCACACGTTCTACTGGGAGA-GCATGTGTCCT----AATGGGGGTGGCGAGCCGACGGGA-AAAGTTGCCGA---CGAGATCAACGCT--------TCATTTGGCAGTTTTGCGAAGTTCAAGGAGGAGTTTACAAACGTGGCTGT-------GGGCCACTTTG-GCTCGGGTTGGGCGTGGCT---TGTGAAGGACACCAATTCCGGCAAACTGAAAGTCTACCAGACGCATGACGCGGGATGTCCA-CTGACAGAGCCCAACTTGAAGCCTCTCCTTACATGCGATGTATGGGAGCATGCGTACTACGTGGACTACA---------------------------AGAACGACCGTGCGGCATAT-GTTCAGACCTTTTGGAACGTTGTCAACTGGAAGAACGTGGAAC-----------------------------------------------------------------------------------------------------------------------------------------------------------------------------------------------------------------------------------------------------------------------------------------------------------------------
>FeSODB_C00601
-----------------------------------------------------------------------------------------------------------------------------------------------------------------------------------------------------------------------------------------------------------------TCCTCCGC-------TCCCATGGGGCTA-----------------------------------------------CGATGGGCT-TGCGGCAAAA---G-------GCCTCTCAAAGCAGCAGGTGACGCTC-----------------------------------------------------------------------------------CACTACGACAAG---CACCATCAGGGGTATGTGACGAAACTCAACGCCGCGGCGCAGA-CAAACTCCGCGCTTGCAACGAAGAGCATCGAGGAGATCATC-------------AGGAC-----GGAGAAAGGCCCCATCTTCAACCTTGCGGCGCAGATTTTTAACCACACGTTCTACTGGGAGA-GCATGTGTCCT----AATGGCGGTGGCGAGCCCACGGGA-AAGCTTGCCGA---CGAGATCAACGCT--------TCATTTGGCAGTTTTGCGAAGTTCAAGGAGGAGTTTACAAACGTGGCTGT-------GGGCCACTTTG-GCTCGGGTTGGGCGTGGCT---TGTGAAGGACACCAATTCCGGCAAACTGAAGGTCTACCAGACGCATGACGCGGGATGTCCA-CTGACAGAGCCCAACTTGAAGCCTCTCCTTACATGCGATGTATGGGAGCATGCGTACTACGTGGACTACA---------------------------AGAACGACCGTGCGGCATAC-GTGCAGACCTTTTGGAACGTTGTCAACTGGAAGAACGTGGAAC-----------------------------------------------------------------------------------------------------------------------------------------------------------------------------------------------------------------------------------------------------------------------------------------------------------------------
>FeSODB_CL
------------------------------------------------------------------------------------------------------------------------------------------------------------------------------------------------------------------------------------------------------------------CCTCCGC-------TCCCATGGGGCTA-----------------------------------------------CGATGGGCT-TGCGGCAAAA---G-------GCCTCTCAAAGCAGCAGGTGACGCTC-----------------------------------------------------------------------------------CACTACGACAAG---CACCATCAGGGGTATGTGACGAAACTCAACGCTGCGGCGCAGA-CAAACTCCGCGCTTGCAACGAAGAGCATCGAGGAGATCATC-------------AGGAC-----GGAGAAAGGCCCCATCTTCAACCTTGCGGCGCAGATTTTTAACCACACGTTCTACTGGGAGA-GCATGTGTCCT----AATGGCGGTGGCGAGCCGACGGGA-AAACTTGCCGA---CGAGATCAACGCT--------TCATTTGGCAGTTTTGCGAAGTTCAAGGAGGAGTTTACAAACGTGGCTGT-------GGGCCACTTTG-GCTCGGGTTGGGCGTGGCT---TGTGAAGGACACCAATTCCGGCAAACTGAAGGTCTACCAGACGCATGACGCGGGATGTCCA-CTGACAGAGCCCAACTTGAAGCCTCTCCTTACATGCGATGTATGGGAGCATGCGTACTACGTGGACTACA---------------------------AGAACGACCGTGCGGCATAC-GTGCAGACCTTTTGGAACGTTGTCAACTGGAAGAACGTG---------------------------------------------------------------------------------------------------------------------------------------------------------------------------------------------------------------------------------------------------------------------------------------------------------------------------
>FeSODB_CL_Brener
-----------------------------------------------------------------------------------------------------------------------------------------------------------------------------------------------------------------------------------------------------------------TCCTCCGC-------TCCCATGGGGCTA-----------------------------------------------CGATGGGCT-TGCGGCAAAA---G-------GCCTCTCAAAGCAGCAGGTGACGCTC-----------------------------------------------------------------------------------CACTACGACAAA---CACCATCAGGGGTATGTGACGAAACTCAACGCCGCGGCGCAGA-CAAACTCCGCGCTTGCAACGAAAAGCATCGAGGAAATCATC-------------AGGAC-----GGAGAAAGGCCCCATCTTCAACCTTGCGGCGCAGATTTTTAACCACACGTTCTACTGGGAGA-GCATGTGTCCT----AATGGCGGTGGCGAGCCGACGGGA-AAAGTTGCCGA---CGAGATCAACGCT--------TCATTTGGCAGTTTTGCGAAGTTCAAGGAGGAGTTTACAAACGTGGCTGT-------GGGCCACTTTG-GCTCGGGTTGGGCGTGGCT---TGTGAAGGACACCAATTCCGGAAAACTGAAAGTCTACCAGACGCATGACGCGGGATGTCCA-CTGACAGAGCCCAACTTGAAGCCTCTCCTTACATGCGATGTATGGGAGCATGCGTACTACGTGGACTACA---------------------------AGAACGACCGTGCGGCATAT-GTGCAGACCTTTTG----------------------------------------------------------------------------------------------------------------------------------------------------------------------------------------------------------------------------------------------------------------------------------------------------------------------------------------------------
>FeSODB_Colombiana
-------------------------------------------------------------------------------------------------------------------------------------------------------------------------------------------------------------------------------------------------------------------------------------------------------------------------------------------------GGCT-TGCGGCAAAA---G-------GCCTCTCAAAGCAGCAGGTGACGCTC-----------------------------------------------------------------------------------CACTACGACAAG---CACCATCAGGGGTATGTGACGAAACTCAACGCTGCGGCGCAGA-CAAACTCCGCGCTTGCAACGAAGAGCATCGAGGAGATCATC-------------AGGAC-----GGAGAAAGGCCCCATCTTCAACCTTGCGGCGCAGATTTTTAACCACACGTTCTACTGGGAGA-GCATGTGTCCT----AATGGCGGTGGCGAGCCGACGGGA-AAACTTGCCGA---CGAGATCAACGCT--------TCATTTGGCAGTTTTGCGAAGTTCAAGGAGGAGTTTACAAACGTGGCTGT-------GGGCCACTTTG-GCTCGGGTTGGGCGTGGCT---TGTGAAGGACACCAATTCCGGCAAACTGAAGGTCTACCAGACGCATGACGCGGGATGTCCA-CTGACAGAGCCCAACTTGAAGCCTCTCCTTACATGCGATGTATGGGAGCATGCGTACTACGTGGACTACA---------------------------AGAACGACCGTGCGGCATAC-GTGCAGACCTTTTGGAACGTTGTCAACTGGAAGAACGTGGAAC-----------------------------------------------------------------------------------------------------------------------------------------------------------------------------------------------------------------------------------------------------------------------------------------------------------------------
>FeSODB_Ernane
----------------------------------------------------------------------------------------------------------------------------------------------------------------------------------------------------------------------------------------------------------------------------------------------------------------------------------------------TCGAACT-TGCGGCAAAA---G-------GCCTCTCAAAGCAGCAGGTGACGCTC-----------------------------------------------------------------------------------CACTACGACAAG---CACCATCAGGGGTATGTGACGAAACTCAACGCTGCGGCGCAGA-CAAACTCCGCGCTTGCAACGAAGAGCGTCGAGGAGATCATC-------------AGGAC-----GGAGAAAGGCCCCATCTTCAACCTTGCGGCGCAGATTTTTAACCACACGTTCTACTGGGAGA-GCATGTGTCCT----AATGGCGGTGGCGAGCCGACGGGA-AAACTTGCCGA---CGAGATCAACGCT--------TCATTTGGCAGTTTTGCGAAGTTTAAGGAGGAGTTTACAAACGTGGCTGT-------GGGCCACTTTG-GCTCGGGTTGGGCGTGGCT---TGTGAAGGACACCAATTCCGGCAAACTGAAGGTCTACCAGACGCATGACGCGGGATGTCCA-CTGACAGAGCCCAACTTGAAGCCTCTCCTTACATGCGATGTATGGGAGCATGCGTACTACGTGGACTACA---------------------------AGAACGACCGTGCGGCATAC-GTGCAGACCTTTTGGAACGTTGTCAACTGGAAGAACGTGGAACGGCAACTTT--------------------------------------------------------------------------------------------------------------------------------------------------------------------------------------------------------------------------------------------------------------------------------------------------------------
>FeSODB_FL
-----------------------------------------------------------------------------------------------------------------------------------------------------------------------------------------------------------------------------------------------------------------TCCTCCGC-------TCCCATGGGGCTA-----------------------------------------------CGATGGGCT-TGCGGCAAAA---G-------GCCTCTCAAAGCAGCAGGTGACGCTC-----------------------------------------------------------------------------------CACTACGACAAG---CACCATCAGGGGTATGTGACGAAACTCAACGCTGCGGCGCAGA-CAAACTCCGCGCTTGCAACGAAGAGCATCGAGGAGATCATC-------------AGGAC-----GGAGAAAGGCCCCATCTTCAACCTTGCGGCGCAGATTTTTAACCACACGTTCTACTGGGAGA-GCATGTGTCCT----AATGGCGGTGGCGAGCCGACGGGA-AAACTTGCCGA---CGAGATCAACGCT--------TCATTTGGCAGTTTTGCGAAGTTCAAGGAGGAGTTTACAAACGTGGCTGT-------GGGCCACTTTG-GCTCGGGTTGGGCGTGGCT---TGTGAAGGACACCAATTCCGGCAAACTGAAGGTCTACCAGACGCATGACGCGGGATGTCCA-CTGACAGAGCCCAACTTGAAGCCTCTCCTTACATGCGATGTATGGGAGCATGCGTACTACGTGGACTACA---------------------------AGAACGACCGTGCGGCATAC-GTGCAGACCTTTTGGAACGTTGTCAACTGGAAGAACGTGGAACGGCAAACTTT-------------------------------------------------------------------------------------------------------------------------------------------------------------------------------------------------------------------------------------------------------------------------------------------------------------
>FeSODB_Gilmar
---------------------------------------------------------------------------------------------------------------------------------------------------------------------------------------------------------------------------------------------------------------------------------------------------------------------------------------------------CT-TGCGGCAAAA---G-------GCCTCTCAAAGCAGCAGGTGACGCTC-----------------------------------------------------------------------------------CACTACGACAAG---CACCATCAGGGGTATGTGACGAAACTCAACGCTGCGGCGCAGA-CAAACTCCGCGCTTGCAACGAAGAGCGTCGAGGAGATCATC-------------AGGAC-----GGAGAAAGGCCCCATCTTCAACCTTGCGGCGCAGATTTTTAACCACACGTTCTACTGGGAGA-GCATGTGTCCT----AATGGCGGTGGCGAGCCGACGGGA-AAACTTGCCGA---CGAGATCAACGCT--------TCATTTGGCAGTTTTGCGAAGTTCAAGGAGGAGTTTACAAACGTGGCTGT-------GGGCCACTTTG-GCTCGGGTTGGGCGTGGCT---TGTGAAGGACACCAATTCCGGCAAACTGAAGGTCTACCAGACGCATGACGCGGGATGTCCA-CTGACAGAGCCCAACTTGAAGCCTCTCCTTACATGCGATGTATGGGAGCATGCGTACTACGTGGACTACA---------------------------AGAACGACCGTGCGGCATAC-GTGCAGACCTTTTGGAACGTTGTCAACTGGAAGAACGTGGAA------------------------------------------------------------------------------------------------------------------------------------------------------------------------------------------------------------------------------------------------------------------------------------------------------------------------
>FeSODB_JM
------------------------------------------------------------------------------------------------------------------------------------------------------------------------------------------------------------------------------------------------------------------------------------------------------------------------------------------------GGGCT-TGCGGCAAAA---G-------GCCTCTCAAAGCAGCAGGTGACGCTC-----------------------------------------------------------------------------------CACTACGACAAG---CACCATCAGGGGTATGTGACGAAACTCAACGCTGCGGCGCAGA-CAAACTCCGCGCTTGCAACGAAGAGCATCGAGGAGATCATC-------------AGGAC-----GGAGAAAGGCCCCATCTTCAACCTTGCGGCGCAGATTTTTAACCACACGTTCTACTGGGAGA-GCATGTGTCCT----AATGGCGGTGGCGAGCCGACGGGA-AAACTTGCCGA---CGAGATCAACGCT--------TCATTTGGCAGTTTTGCGAAGTTCAAGGAGGAGTTTACAAACGTGGCTGT-------GGGCCACTTTG-GCTCGGGTTGGGCGTGGCT---TGTGAAGGACACCAATTCCGGCAAACTGAAGGTCTACCAGACGCATGACGCGGGATGTCCA-CTGACAGAGCCCAACTTGAAGCCTCTCCTTACATGCGATGTATGGGAGCATGCGTACTACGTGGACTACA---------------------------AGAACGACCGTGCGGCATAC-GTGCAGACCTTTTGGAACGTTGTCAACTGGAAGAACGTGGAA------------------------------------------------------------------------------------------------------------------------------------------------------------------------------------------------------------------------------------------------------------------------------------------------------------------------
>FeSODB_Luna
------------------------------------------------------------------------------------------------------------------------------------------------------------------------------------------------------------------------------------------------------------------------------------------------------------------------------------------------GGGCT-TGCGGCAAAA---G-------GCCTCTCAAAGCAGCAGGTGACGCTC-----------------------------------------------------------------------------------CACTACGACAAG---CACCATCAGGGGTATGTGACGAAACTCAACGCTGCGGCGCAGA-CAAACTCCGCGCTTGCAACGAAGAGCATCGAGGAGATCATC-------------AGGAC-----GGAGAAAGGCCCCATCTTCAACCTTGCGGCGCAGATTTTTAACCACACGTTCTACTGGGAGA-GCATGTGTCCT----AATGGCGGTGGCGAGCCGACGGGA-AAACTTGCCGA---CGAGATCAACGCT--------TCATTTGGCAGTTTTGCGAAGTTCAAGGAGGAGTTTACAAACGTGGCTGT-------GGGCCACTTTG-GCTCGGGTTGGGCGTGGCT---TGTGAAGGACACCAATTCCGGCAAACTGAAGGTCTACCAGACGCATGACGCGGGATGTCCA-CTGACAGAGCCCAACTTGAAGCCTCTCCTTACATGCGATGTATGGGAGCATGCGTACTACGTGGACTACA---------------------------AGAACGACCGTGCGGCATAC-GTGCAGACCTTTTGGAACGTTGTCAACTGGAAGAACGTG---------------------------------------------------------------------------------------------------------------------------------------------------------------------------------------------------------------------------------------------------------------------------------------------------------------------------
>FeSODB_MR
------------------------------------------------------------------------------------------------------------------------------------------------------------------------------------------------------------------------------------------------------------------------------------------------------------------------------------------------GGGCT-TGCGGCAAAA---G-------GCCTCTCAAAGCAGCAGGTGACGCTC-----------------------------------------------------------------------------------CACTACGACAAG---CACCATCAGGGGTATGTGACGAAACTCAACGCTGCGGCGCAGA-CAAACTCCGCGCTTGCAACGAAGAGCATCGAGGAGATCATC-------------AGGAC-----GGAGAAAGGCCCCATCTTCAACCTTGCGGCGCAGATTTTTAACCACACGTTCTACTGGGAGA-GCATGTGTCCT----AATGGCGGTGGCGAGCCGACGGGA-AAAGTTGCCGA---CGAGATCAACGCT--------TCATTTGGCAGTTTTGCGAAGTTCAAGGAGGAGTTTACAAACGTGGCTGT-------GGGCCACTTTG-GCTCGGGTTGGGCGTGGCT---TGTGAAGGACACCAATTCCGGCAAACTGAAGGTCTACCAGACGCATGACGCGGGATGTCCA-CTGACAGAGCCCAACTTGAAGCCTCTCCTTACATGCGATGTATGGGAGCATGCGTACTACGTGGACTACA---------------------------AGAACGACCGTGCGGCATAC-GTGCAGACCTTTTGGAACGTTGTCAACTGGAAGAACGTGGAACGCCAACTTT--------------------------------------------------------------------------------------------------------------------------------------------------------------------------------------------------------------------------------------------------------------------------------------------------------------
>FeSODB_PEBA18
---------------------------------------------------------------------------------------------------------------------------------------------------------------------------------------------------------------------------------------------------------------------------------------------------------------------------------------------------------------------------GCCTCTCAAAGCAGCAGGTGACGCTC-----------------------------------------------------------------------------------CACTACGACAAG---CACCATCAGGGGTATGTGACGAAACTCAACGCCGCGGCGCAGA-CAAACTCCGCGCTTGCAACGAAGAGCATCGAGGAGATCATC-------------AGGAC-----GGAGAAAGGCCCCATCTTCAACCTTGCGGCGCAGATTTTTAACCACACGTTCTACTGGGAGA-GCATGTGTCCT----AATGGCGGTGGCGAGCCGACGGGA-AAAGTTGCCGA---CGAGATCAACGCT--------TCATTTGGCAGTTTTGCGAAGTTCAAGGAGGAGTTTACAAACGTGGCTGT-------GGGCCACTTTG-GCTCGGGTTGGGCGTGGCT---TGTGAAGGACACCAATTCCGGCAAACTGAAAGTCTACCAGACGCATGACGCGGGATGTCCA-CTGACAGAGCCCAACTTGAAGCCTCTCCTTACATGCGATGTATGGGAGCATGCGTACTACGTGGACTACA---------------------------AGAACGACCGTGCGGCATAT-GTTCAGACCTTTTGGAACGTTGTCAACTGGAAGAACGTGGAACGGCAACTTT--------------------------------------------------------------------------------------------------------------------------------------------------------------------------------------------------------------------------------------------------------------------------------------------------------------
>FeSODB_PL0213
------------------------------------------------------------------------------------------------------------------------------------------------------------------------------------------------------------------------------------------------------------------CCTCCGC-------TCCCATGGGGCTA-----------------------------------------------CGATGGGCT-TGCGGCAAAA---G-------GCCTCTCAAAGCAGCAGGTGACGCTC-----------------------------------------------------------------------------------CACTACGACAAG---CACCATCAGGGGTATGTGACGAAACTCAACGCCGCGGCGCAGA-CAAACTCCGCGCTTGCAACGAAGAGCATCGAGGAGATCATC-------------AGGAC-----GGAGAAAGGCCCCATCTTCAACCTTGCGGCGCAGATTTTTAACCACACGTTCTACTGGGAGA-GCATGTGTCCT----AATGGCGGTGGCGAGCCGACGGGA-AAAGTTGCCGA---CGAGATCAACGCT--------TCATTTGGCAGTTTTGCGAAGTTCAAGGAGGAGTTTACAAACGTGGCTGT-------GGGCCACTTTG-GCTCGGGTTGGGCGTGGCT---TGTGAAGGACACCAATTCCGGCAAACTGAAAGTCTACCAGACGCATGACGCGGGATGTCCA-CTGACAGAGCCCAACTTGAAGCCTCTCCTTACATGCGATGTATGGGAGCATGCGTACTACGTGGACTACA---------------------------AGAACGACCGTGCGGCATAT-GTTCAGACCTTTTGGAACGTTGTCAACTGGAAGAACGTGGA-------------------------------------------------------------------------------------------------------------------------------------------------------------------------------------------------------------------------------------------------------------------------------------------------------------------------
>FeSODB_Quaraizinho
--------------------------------------------------------------------------------------------------------------------------------------------------------------------------------------------------------------------------------------------------------------------------------------------------------------------------------------------CGATGGGCT-TGCGGCAAAA---G-------GCCTCTCAAAGCAGCAGGTGACGCTC-----------------------------------------------------------------------------------CACTACGACAAA---CACCATCAGGGGTATGTGACGAAACTCAACGCCGCGGCGCAGA-CAAACTCCGCGCTTGCAACGAAAAGCATCGAGGAAATCATC-------------AGGAC-----GGAGAAAGGCCCCATCTTCAACCTTGCGGCGCAGATTTTTAACCACACGTTCTACTGGGAGA-GCATGTGTCCT----AATGGCGGTGGCGAGCCGACGGGA-AAAGTTGCCGA---CGAGATCAACGCT--------TCATTTGGCAGTTTTGCGAAGTTCAAGGAGGAGTTTACAAACGTGGCTGT-------GGGCCACTTTG-GCTCGGGTTGGGCGTGGCT---TGTGAAGGACACCAATTCCGGAAAACTGAAAGTCTACCAGACGCATGACGCGGGATGTCCA-CTGACAGAGCCCAACTTGAAGCCTCTTCTTACATGCGATGTATGGGAGCATGCGTACTACGTGGACTACA---------------------------AGAACGACCGTGCGGCATAT-GTGCAGACCTTTTGGAACGTTGTCAACTGGAAGAACGTGGAACGGCCAACTTT-------------------------------------------------------------------------------------------------------------------------------------------------------------------------------------------------------------------------------------------------------------------------------------------------------------
>FeSODB_RN19
------------------------------------------------------------------------------------------------------------------------------------------------------------------------------------------------------------------------------------------------------------------------------------------------------------------------------------------------------------------------------TCTCAAAGCAGCAGGTGACGCTC-----------------------------------------------------------------------------------CACTACGACAAG---CACCATCAGGGGTATGTGACGAAACTCAACGCTGCGGCGCAGA-CAAACTCCGCGCTTGCAACGAAGAGCATCGAGGAGATCATC-------------AGGAC-----GGAGAAAGGCCCCATCTTCAACCTTGCGGCGCAGATTTTTAACCACACGTTCTACTGGGAGA-GCATGTGTCCT----AATGGCGGTGGCGAGCCGACGGGA-AAACTTGCCGA---CGAGATCAACGCT--------TCATTTGGCAGTTTTGCGAAGTTCAAGGAGGAGTTTACAAACGTGGCTGT-------GGGCCACTTTG-GCTCGGGTTGGGCGTGGCT---TGTGAAGGACACCAATTCCGGCAAACTGAAGGTCTACCAGACGCATGACGCGGGATGTCCA-CTGACAGAGCCCAACTTGAAGCCTCTCCTTACATGCGATGTATGGGAGCATGCGTACTACGTGGACTACA---------------------------AGAACGACCGTGCGGCATAC-GTGCAGACCTTTTGGAACGTTGTCAACTGGAAGAACGTG---------------------------------------------------------------------------------------------------------------------------------------------------------------------------------------------------------------------------------------------------------------------------------------------------------------------------
>FeSODB_RS-12
------------------------------------------------------------------------------------------------------------------------------------------------------------------------------------------------------------------------------------------------------------------CCTCCGC-------TCCCATGGGGCTA-----------------------------------------------CGATGGGCT-TGCGGCAAAA---G-------GCCTCTCAAAGCAGCAGGTGACGCTC-----------------------------------------------------------------------------------CACTACGACAAG---CACCATCAGGGGTATGTGACGAAACTCAACGCTGCGGCGCAGA-CAAACTCCGCGCTTGCAACGAAGAGCATCGAGGAGATCATC-------------AGGAC-----GGAGAAAGGCCCCATCTTCAACCTTGCGGCGCAGATTTTTAACCACACGTTCTACTGGGAGA-GCATGTGTCCT----AATGGCGGTGGCGAGCCGACGGGA-AAAGTTGCCGA---CGAGATCAACGCT--------TCATTTGGCAGTTTTGCGAAGTTCAAGGAGGAGTTTACAAACGTGGCTGT-------GGGCCACTTTG-GCTCGGGTTGGGCGTGGCT---TGTGAAGGACACCAATTCCGGCAAACTGAAGGTCTACCAGACGCATGACGCGGGATGTCCA-CTGACAGAGCCCAACTTGAAGCCTCTCCTTACATGCGATGTATGGGAGCATGCGTACTACGTGGACTACA---------------------------AGAACGACCGTGCGGCATAC-GTGCAGACCTTTTGGAACGTTGTCAACTGGAAGAACGTGG--------------------------------------------------------------------------------------------------------------------------------------------------------------------------------------------------------------------------------------------------------------------------------------------------------------------------
>FeSODB_RS-21
-------------------------------------------------------------------------------------------------------------------------------------------------------------------------------------------------------------------------------------------------------------------------------------------------------------------------------------------------------GCGGCAAAA---G-------GCCTCTCAAAGCAGCAGGTGACGCTC-----------------------------------------------------------------------------------CACTACGACAAA---CACCATCAGGGGTATGTGACGAAACTCAACGCCGCGGCGCAGA-CAAACTCCGCGCTTGCAACGAAAAGCATCGAGGAAATCATC-------------AGGAC-----GGAGAAAGGCCCCATCTTCAACCTTGCGGCGCAGATTTTTAACCACACGTTCTACTGGGAGA-GCATGTGTCCT----AATGGCGGTGGCGAGCCGACGGGA-AAAGTTGCCGA---TGAGATCAACGCT--------TCATTTGGCAGTTTTGCGAAGTTCAAGGAGGAGTTTACAAACGTGGCTGT-------GGGCCACTTTG-GCTCGGGTTGGGCGTGGCT---TGTGAAGGACACCAATTCCGGCAAACTGAAAGTCTACCAGACGCATGACGCGGGATGTCCA-CTGACAGAGCCCAACTTGAAGCCTCTCCTTACATGCGATGTATGGGAGCATGCGTACTACGTGGACTACA---------------------------AGAACGACCGTGCGGCATAT-GTGCAGACCTTTTGGAACGTTGTCAACTGGAAGAACGTG---------------------------------------------------------------------------------------------------------------------------------------------------------------------------------------------------------------------------------------------------------------------------------------------------------------------------
>FeSODB_Sao_Felipe
-------------------------------------------------------------------------------------------------------------------------------------------------------------------------------------------------------------------------------------------------------------------------------------------------------------------------------------------------------GCGGCAAAA---G-------GCCTCTCAAAGCAGCAGGTGACGCTC-----------------------------------------------------------------------------------CACTACGACAAG---CACCATCAGGGGTATGTGACGAAACTCAACGCTGCGGCGCAGA-CAAACTCCGCGCTTGCAACGAAGAGCATCGAGGAGATCATC-------------AGGAC-----GGAGAAAGGCCCCATCTTCAACCTTGCGGCGCAGATTTTTAACCACACGTTCTACTGGGAGA-GCATGTGTCCT----AATGGCGGTGGCGAGCCGACGGGA-AAAGTTGCCGA---CGAGATCAACGCT--------TCATTTGGCAGTTTTGCGAAGTTCAAGGAGGAGTTTACAAACGTGGCTGT-------GGGCCACTTTG-GCTCGGGTTGGGCGTGGCT---TGTGAAGGACACCAATTCCGGCAAACTGAAGGTCTACCAGACGCATGACGCGGGATGTCCA-CTGACAGAGCCCAACTTGAAGCCTCTCCTTACATGCGATGTATGGGAGCATGCGTACTACGTGGACTACA---------------------------AGAACGACCGTGCGGCATAC-GTGCAGACCTTTTGGAACGTTGTCAACTGGAAGAACGTGGAA------------------------------------------------------------------------------------------------------------------------------------------------------------------------------------------------------------------------------------------------------------------------------------------------------------------------
>FeSODB_SC28
----------------------------------------------------------------------------------------------------------------------------------------------------------------------------------------------------------------------------------------------------------------TTCCTCCGC-------TCCCATGGGGCTA-----------------------------------------------CGATGGGCT-TGCGGCAAAA---G-------GCCTCTCAAAGCAGCAGGTGACGCTC-----------------------------------------------------------------------------------CACTACGACAAA---CACCATCAGGGGTATGTGACGAAACTCAACGCTGCGGCGCAGA-CAAACTCCGCGCTTGCAACGAAAAGCATCGAGGAAATCATC-------------AGGAC-----GGAGAAAGGCCCCATCTTCAACCTTGCGGCGCAGATTTTTAACCACACGTTCTACTGGGAGA-GCATGTGTCCT----AATGGCGGTGGCGAGCCGACGGGA-AAAGTTGCCGA---TGAGATCAACGCT--------TCATTTGGCAGTTTTGCGAAGTTCAAGGAGGAGTTTACAAACGTGGCTGT-------GGGCCACTTTG-GCTCGGGTTGGGCGTGGCT---TGTGAAGGACACCAATTCCGGCAAACTGAAAGTCTACCAGACGCATGACGCGGGATGTCCA-CTGACAGAGCCCAACTTGAAGCCTCTCCTTACATGCGATGTATGGGAGCATGCGTACTACGTGGACTACA---------------------------AGAACGACCGTGCGGCATAT-GTGCAGACCTTTTGGAACGTTGTCAACTGGAAGAACGTGGA-------------------------------------------------------------------------------------------------------------------------------------------------------------------------------------------------------------------------------------------------------------------------------------------------------------------------
>FeSODB_SM76
-----------------------------------------------------------------------------------------------------------------------------------------------------------------------------------------------------------------------------------------------------------------TCCTCCGC-------TCCCATGGGGCTA-----------------------------------------------CGATGGGCT-TGCGGCAAAA---G-------GCCTCTCAAAGCAGCAGGTGACGCTC-----------------------------------------------------------------------------------CACTACGACAAG---CACCATCAGGGGTATGTGACGAAACTCAACGCCGCGGCGCAGA-CAAACTCCGCGCTTGCAACGAAGAGCATCGAGGAGATCATC-------------AGGAC-----GGAGAAAGGCCCCATCTTCAACCTTGCGGCGCAGATTTTTAACCACACGTTCTACTGGGAGA-GCATGTGTCCT----AATGGGGGTGGCGAGCCGACGGGA-AAAGTTGCCGA---CGAGATCAACGCT--------TCATTTGGCAGTTTTGCGAAGTTCAAGGAGGAGTTTACAAACGTGGCTGT-------GGGCCACTTTG-GCTCGGGTTGGGCGTGGCT---TGTGAAGGACACCAATTCCGGCAAACTGAAAGTCTACCAGACGCATGACGCGGGATGTCCA-CTGACAGAGCCCAACTTGAAGCCTCTCCTTACATGCGATGTATGGGAGCATGCGTACTACGTGGACTACA---------------------------AGAACGACCGTGCGGCATAT-GTTCAGACCTTTTGGAACGTTGTCAACTGGAAGAACGTG---------------------------------------------------------------------------------------------------------------------------------------------------------------------------------------------------------------------------------------------------------------------------------------------------------------------------
>FeSODB_VL-10
----------------------------------------------------------------------------------------------------------------------------------------------------------------------------------------------------------------------------------------------------------------TTCCTCCGC-------TCCCATGGGGCTA-----------------------------------------------CGATGGGCT-TGCGGCAAAA---G-------GCCTCTCAAAGCAGCAGGTGACGCTC-----------------------------------------------------------------------------------CACTACGACAAG---CACCATCAGGGGTATGTGACGAAACTCAACGCTGCGGCGCAGA-CAAACTCCGCGCTTGCAACGAAGAGCATCGAGGAGATCATC-------------AGGAC-----GGAGAAAGGCCCCATCTTCAACCTTGCGGCGCAGATTTTTAACCACACGTTCTACTGGGAGA-GCATGTGTCCT----AATGGCGGTGGCGAGCCGACGGGA-AAACTTGCCGA---CGAGATCAACGCT--------TCATTTGGCAGTTTTGCGAAGTTCAAGGAGGAGTTTACAAACGTGGCTGT-------GGGCCACTTTG-GCTCGGGTTGGGCGTGGCT---TGTGAAGGACACCAATTCCGGCAAACTGAAGGTCTACCAGACGCATGACGCGGGATGTCCA-CTGACAGAGCCCAACTTGAAGCCTCTCCTTACATGCGATGTATGGGAGCATGCGTACTACGTGGACTACA---------------------------AGAACGACCGTGCGGCATAC-GTGCAGACCTTTTGGAACGTTGTCAACTGGAAGAACGTGGAACG----------------------------------------------------------------------------------------------------------------------------------------------------------------------------------------------------------------------------------------------------------------------------------------------------------------------
>FeSODB_Y
------------------------------------------------------------------------------------------------------------------------------------------------------------------------------------------------------------------------------------------------------------------CCTCCGC-------TCCCATGGGGCTA-----------------------------------------------CGATGGGCT-TGCGGCAAAA---G-------GCCTCTCAAAGCAGCAGGTGACGCTC-----------------------------------------------------------------------------------CACTACGACAAG---CACCATCAGGGGTATGTGACGAAACTCAACGCTGCGGCGCAGA-CAAACTCCGCGCTTGCAACGAAGAGCATCGAGGAGATCATC-------------AGGAC-----GGAGAAAGGCCCCATCTTCAACCTTGCGGCGCAGATTTTTAACCACACGTTCTACTGGGAGA-GCATGTGTCCT----AATGGCGGTGGCGAGCCGACGGGA-AAACTTGCCGA---CGAGATCAACGCT--------TCATTTGGCAGTTTTGCGAAGTTCAAGGAGGAGTTTACAAACGTGGCTGT-------GGGCCACTTTG-GCTCGGGTTGGGCGTGGCT---TGTGAAGGACACCAATTCCGGCAAACTGAAGGTCTACCAGACGCATGACGCGGGATGTCCA-CTGACAGAGCCCAACTTGAAGCCTCTCCTTACATGCGATGTATGGGAGCATGCGTACTACGTGGACTACA---------------------------AGAACGACCGTGCGGCATAC-GTGCAGACCTTT------------------------------------------------------------------------------------------------------------------------------------------------------------------------------------------------------------------------------------------------------------------------------------------------------------------------------------------------------
>FeSODB_CL_Brener.XM_808937
---------------------------------------------------------------------------------------------------------------------------------------------------------------------------------------------------------------------------------------------------ATGGTCTTCAGCATTCCTCCGC-------TCCCATGGGGCTA-----------------------------------------------CGATGGGCT-TGCGGCAAAA---G-------GCCTCTCAAAGCAGCAGGTGACGCTC-----------------------------------------------------------------------------------CACTACGACAAG---CACCATCAGGGGTATGTGACGAAACTCAACGCCGCGGCGCAGA-CAAACTCCGCGCTTGCAACGAAGAGCATCGAGGAGATCATC-------------AGGAC-----GGAGAAAGGCCCCATCTTCAACCTTGCGGCGCAGATTTTTAACCACACGTTCTACTGGGAGA-GCATGTGTCCT----AATGGCGGTGGCGAGCCGACGGGA-AAAGTTGCCGA---CGAGATCAACGCT--------TCATTTGGCAGTTTTGCGAAGTTCAAGGAGGAGTTTACAAACGTGGCTGT-------GGGCCACTTTG-GCTCGGGTTGGGCGTGGCT---TGTGAAGGACACCAATTCCGGCAAACTGAAAGTCTACCAGACGCATGACGCGGGATGTCCA-CTGACAGAGCCCAACTTGAAGCCTCTCCTTACATGCGATGTATGGGAGCATGCGTACTACGTGGACTACA---------------------------AGAACGACCGTGCGGCATAT-GTTCAGACCTTTTGGAACGTTGTCAACTGGAAGAACGTGGAACGGCAACTTTGA------------------------------------------------------------------------------------------------------------------------------------------------------------------------------------------------------------------------------------------------------------------------------------------------------------
>FeSODB_Tulauen_C2AAC47549
---------------------------------------------------------------------------------------------------------------------------------------------------------------------------------------------------------------------------------------------------ATGGTCTTCAGCATTCCTCCGC-------TCCCATGGGGCTA-----------------------------------------------CGATGGGCT-TGCGGCAAAA---G-------GCCTCTCAAAGCAGCAGGTGACGCTC-----------------------------------------------------------------------------------CACTACGACAAG---CACCATCAGGGGTATGTGACGAAACTCAACGCTGCGGCGCAGA-CAAACTCCGCGCTTGCAACGAAGAGCATCGAGGAGATCATC-------------AGGAC-----GGAGAAAGGCCCCATCTTCAACCTTGCGGCGCAGATTTTTAACCACACGTTCTACTGGGAGA-GCATGTGTCCT----AATGGCGGTGGCGAGCCGACGGGA-AAACTTGCCGA---CGAGATCAACGCT--------TCATTTGGCAGTTTTGCGAAGTTCAAGGAGGAGTTTACAAACGTGGCTGT-------GGGCCACTTTG-GCTGCGGTTTGGCGTGGCC---TGTGAAGGACACCAATTCCGGCAAACTGAAGGTCTACCAGACGCATGACGCGGGATGTCCA-CTGACAGAGCCCAACTTGAAGCCTCTCCTTACATGCGATGTATGGGAGCATGCGTACTACGTGGACTACA---------------------------AGAACGACCTGGCGGGATAC-GTGCAGGCCTTTTGGAACGTTGTCAACTGGAAGAACGTGGAACGACAACTTTGA------------------------------------------------------------------------------------------------------------------------------------------------------------------------------------------------------------------------------------------------------------------------------------------------------------
>FeSODC_TcBrA4_0028260
---ATGGCGGTGGAGGGGAAGAAATTGGGTGGTAGAGAGGCGAAGGGGTCTTTCTTGTCCTCGCATGCGTCGGGATGGATAAATCATGGGATGTTTTTGCTGCTGTTGCTGCCTATGCCTC-TTTTTTTCTGTTCTCTCTGGACGCATTTGCGTGCATGCTGTTGCTGCCCATCCGGGCCTCTCCGTCTTTTTCCTGGGCATGTAGAAAGGCACGCGGAGGGAATTGTGCAGCAAATGCGCCGGACGTTACGTCATGGCTACCATGCCTACGTTCCAAAGGGCGCGCTTCTCAAAACAGACATGCTCGCATCTTCGCCCCAATTGGTGACGGCCGTGTTCCGTGAGACGGAGGCCGCGGCAGAACGTGCGGACAGGGCGAATGATGATGCAGGCTTTTTTAGCCGGCCTCGACTGAACTATCCAGTCGCGTCCGGCATTCCGGCATTTATCTCCAGGCGACAGTTCGATGTGCAGTACAATATCTTTCACCACGATGCG---GTGGAGACGCTCAAC----CGGCACACATTAGGCACCTCACTGGAGGGGCACAGTCTTGAGACCGTCATACGTAGAGCGTCGTTTGATGCCACGCAGGCAGCGG---CGCACACCGCGGCGGCCGAGCACTTCAACTATTGTTTCTTCTACAAGTCGCTTCGACCATGGGGAACGGCGGTGCCAAAACAACTTCGCGAGGCTTTTCAGT-TGCAAT-ACGGCCGCGACGGATCGGTAGATGTGGTGGAGGAGGTGAAGCGGCTGTTCACGGTCGTGGTTCTCTCGCACCAAGAGCGTTGTGGTTGGGTTTACCTTGTCTGGACAGGAA--------------AGCAATTTGATGTCGTGGAGTTTCCTCACGGTGCGTGCCCCATTGGCAGTG----ATCTCATCCCACTCCTGGCGATTAACGTGCATGAAGGCGCCTATTCCCTCGACTACGGTCTTTCGGGACTGGAGCAATACGCACAAAACTACTTTAGGGCGTGCAATTGGTTCCTCGCTGAACGATATTACTTGCAGGCGACGGGGAGGGGGTCGAGTTGCGATGCATGA-------------------------------------------------------------------------------------------------------------------------------------------------------------------------------------------------------------------------------------------------------------------------------------------------
>FeSODC_TcCLB.511735.60
---ATGGTGGTGGAGGGGAAGAAATTGGGTGGTAGAGAGGCGAAGGGGCCCTTCTTGTCCTCGCATGCGTGGGGATGGATAACTCATGGGATGTTTTTGCTGCTGTTGCTGCCTATGCCTC-TTTGTTTTTGTTCTCTCTGGACGCATTTGCATGCATGCTGTTGCTGCCCATCCGGGCCTCTCCGTCTTTCTCCTGGGCAAGTAGAAAGGCACGCGAAGGGAATTGTGCAGCAAATGCGCCGGACGTTACGTCATGGCTACCATGCCTACGTTCCAAAGGGCGCGCTTCTCAAAACAGACATGCTCGCATCTTCGCCCCAATTGGTGACGGCCGTGTTCCGTGAGACGGAGGCCGCGGCAGAACGTGCGGACAGGGCGAATGATGATGCAGGCTTTTTTAGCCGACCTCGACTGAACTATCCAGTCGCGTCCGGCATTCCGGCATTTATCTCCAGGCGACAGTTCGATGTGCAGTACAATATCTTTCACCACGATGCG---GTGGAGACGCTCAAC----CGGCACACATTAGGCACCTCACTGGAGGGGCACAGTCTTGAGACCGTCATACGTAGAACGTCGTTTGATGCCACGCAGGCAGCAG---CGCACACCGCGGCGGCCGAGCACTTCAACTATTGTTTCTTTTACAAGTCGCTTCGGCCATGGGGAACGGCGGTACCAAAACAACTTCGCGAGGCTTTTCAGT-TGCAAT-ACGGCCGCGACGGATCGGTAGATGTGGTGGAGGAGGTGAAGCGGCTGTTAACGGTCGTGGTTCTCTCGCACCAAGAGCGTTGTGGTTGGGTTTACCTTGTCTGGACAGGAA--------------AGCAGTTTGATGTCGTGGAGTTTCCTCACGGTGCGTGCCCCATTGGCAGTG----ATCTCATCCCACTCCTGGCGATTAACGTGCATGAAGGCGCCTATTCCCTCGACTACGGTCTTTCGGGACTGGAGCAATACGCACAAAACTACTTTAGGGCGTGCAATTGGTTCCTCGCTGAACGATATTACTTGCAGGCGACGGGGAGGGGGTCGAGTTGCGATGCATGA-------------------------------------------------------------------------------------------------------------------------------------------------------------------------------------------------------------------------------------------------------------------------------------------------
>FeSODC_TcCLB.511521.30
-ATGGCGGTGGAGGGAAAGAAATTTGATGGTAGAGAGGCGAAGAAGGGGCTCTTCTTTTCCCCGCATGCGTGGGGATGGATAACTCATGGGATGTTTTTGCTGCTGTTGCTGCCTATGCCTCTTTTTTTCTGTTCTCTCTGGACGCATTTGCGTGAATGCTGTTGCTGCCCATCCGGGCCTCTCCGTCTTTCTTCTGGGCATGTAGAAAGGCACGCGAAGGGAATTGTGCAGCAAATGCGCCGGACGTTACGTCATGGCTACCATGCCTACGTTCCAAAGGGCGCGCTTCTCAAAACAGACATGCTCGCATCTTCGCCCCAATTGGTGACGGCCGTGTTCCGTGAGACGGAGGCCGCGGCAGAACGTGCGGACAGGGCGAATGATTATGCAGGCTTTTTTAGCCGGCCTCGACTGAACTATCCAGTCGCGTCCGGCATTCCGGCATTTATCTCCAGGCGACAGTTCGATGTGCAGTACAATATCTTTCACCACGATGCG---GTGGCGACGCTCAAC----CGGCACACGTTAGGCACCTCACTGGAGGGGCACAGTCTTGAGACCGTCATACGTAGAGCGTCGTTTGATGCCACGCAGGCAGCGG---TGCACACCGCGGCGGCCGAGCACTTCAACTATTGTTTCTTTTACAAGTCGCTTCGGCCATGGGGAACGGCGGTGCCAAAACAACTTCGCGAGGCTTTTCAGT-TGCAAT-ACGGCCGCGACGGATCGGTAGATGTGGTGGAGGAGGTGAAGCGGCTGTTCACGGTCGTGGTTCTCTCGCACCAAGAGCGTTGTGGTTGGGTTTACCTTGTCTGGACAGGAA--------------AGCAGTTTGATGTCGTGGAGTTTCCTCACGGTGCGTGCCCCATTGGCAGTG----ATCTCATCCCACTCCTGGCGATTAACGTGCATGAAGGCGCCTATTCCCTCGACTACGGTCCTTCGGGACTGGAGCAGTACGCACAAAACTACTTTAGGGCGTGCAATTGGTTCCTCGCTGAACGATATTACTTGCAGGCGACGGGGAGGGGGTCGAGTTGCGATGCATGA-------------------------------------------------------------------------------------------------------------------------------------------------------------------------------------------------------------------------------------------------------------------------------------------------
>FeSODC_TCDM_02155
-------------------------------------------------------------------------------------ATGGGATGTTTTTGCTGCTGTTGCTGCCTATGCCTCTTTTTTTTCTGTTCTCTCTGGACGCATTTGCGTGCATGCTGTTGCTGCCCATCCGGGCCTCTCCGTCTTTTTCCTGGGCATGTAGAAAGGCACGCGAAGGGAATTGTGCAGCAAATGCGCCGGACGTTACGTCATGGCTACCATGCCTACGTTCCAAAGGGCGCGCTTCTCAAAACAGACATGCTCGCATCTTCGCCCCAATTGGTGACGGCCGTGTTCCGTGAGACGGAGGCCGCGGCAGAACGTGCGGACAGGGCGAATGATGATGCAGGCTTTTTTAGCCGGCCTCGACTGAACTATCCAGTCGCGTCCGGCATTCCGGCATTTATCTCCAGGCGACAGTTCGATGTGCAGTACAATATCTTTCACCACGATGCG---GTGGAGACGCTCAAC----CGGCACACGTTAGGCACCTCACTGGAGGGGCACAGTCTTGAGACCGTCATACGTAGAGCGTCGTTTGATGCCACGCAGGCAGCGG---CGCACACCGCGGCGGCCGAGCACTTTAACTATTGTTTCTTCTACAAGTCGCTTCGGCCATGGGGAACGGCGGTGCCAAAACAACTTCGCGAGGCTTTTCAGT-TGCAAT-ACGGCCGCGACGGATCGGTAGATGTGGTGGAGGAGGTGAAGCGGCTGTTCACGGTCGTGGTTCTCTCGCACCAAGAGCGTTGTGGTTGGGTTTACCTTGTCTGGACAGGAA--------------AGCAATTTGATGTCGTGGAGTTTCCTCACGGTGCGTGCCCCATTGGCAGTG----ATCTCATCCCACTCCTGGCGATTAACGTGCATGAAGGCGCCTATTCCCTCGACTACGGTCTTTCGGGACTGGAGCAATACGCACAAAACTACTTTAGGGCGTGCAATTGGTTCCTCGCTGAACGATATTACTTGCAAGCGACGGGGAGGGGGTCGAGTTGCGATGCATGA-------------------------------------------------------------------------------------------------------------------------------------------------------------------------------------------------------------------------------------------------------------------------------------------------
>FeSODC_BCY84_01095
-------------------------------------------------------------------------------------------------------------------------------------------------------------------------------------------------------------------------------------------ATGCGCCGGACGTTACGTCATGGCTACCATGCCTACTTTCCAAAGGGCGCGCTTCTCAAAACAGACATGCTCGCATCTTCGCCCCAATTGGTGACGGCCGTGTTCCGTGAGACGGAGGCCGCGGCAGAACGTGCGGACAGGGCGAATGATGATGCAGGCTTTTTTAGCCGGCCTCGACTGAACTATCCAGTCGCGTCCGGCATTCCGGCATTTATCTCCAGGCGACAGTTCGATGTGCAGTACAATATCTTTCACCACGATGCG---GTGGAGACGCTCAAC----CGGCACACGTTAGGCACCTCACTGGAGGGGCACAGTCTTGAGACCGTCATACGTAGAGCGTCGTTTGATGCCACGCAGGCAGCGG---CGCACACCGCGGCGGCCGAGCACTTCAACTATTGTTTCTTCTACAAGTCGCTTCGGCCATGGGGAACGGCGGTGCCAAAACAACTTCGCGAGGCTTTTCAGT-TGCAAT-ACGGCCGCGACGGATCGGTAGATGTGGTGGAGGAGGTGAAGCGGCTGTTCACGGTCGTGGTTCTCTCGCACCAAGAGCGTTGTGGTTGGGTTTACCTTGTCTGGACAGGAA--------------AGCAATTTGATGTCGTGGAGTTTCCTCACGGTGCGTGCCCCATTGGCAGTG----ATCTCATCCCACTCCTGGCGATTAACGTGCATGAAGGCGCCTATTCCCTCGACTACGGTCTTTCGGGACTGGAGCAATACGCACAAAACTACTTTAGGGCGTGCAATTGGTTCCTCGCTGAACGATATTACTTGCAAGCGACGGGGAGGGGGTCGAGTTGCGATGCATGA-------------------------------------------------------------------------------------------------------------------------------------------------------------------------------------------------------------------------------------------------------------------------------------------------
>FeSODC_BCY84_01099
-------------------------------------------------------------------------------------------------------------------------------------------------------------------------------------------------------------------------------------------ATGCGCCGGACGTTACGTCATGGCTACCATGCCTACGTTCCAAAGGGCGCGCTTCTCAAAACAGACATGCTCGCATCTTCGCCCCAATTGGTGACGGCCGTGTTCCGTGAGACGGAGGCCGCGGCAGAACGTGCGGACAGGGCGAATGATGATGCAGGCTTTTTTAGCCGGCCTCGACTGAACTATCCAGTTGCGTCCGGCATTCCGGCATTTATCTCCAGGCGACAGTTCGATGTGCAGTACAATATCTTTCACCACGATGCG---GTGGAGACGCTCAAC----CGGCACACATTAGGCACCTCACTAGAGGGGCACAGTCTTGAGACCGTCATACGTAGAGCGTCGTTTGATGCCACGCAGGCAGCGG---CGCACACCGCGGCGTCCGAGCACTTTAACTATTGTTTCTTCTACAAGTCGCTTCGGCCATGGGGAACGGCGGTGCCAAAACAACTTCGCGAGGCTTTTCAGT-TGCAAT-ACGGCCGCGACGGATCGGTAGATGTGGTGGAGGAGGTGAAGCGGCTGTTCACGGTCGTGGTTCTCTCGCACCAAGAGCGTTGTGGTTGGGTTTACCTTGTCTGGACAGGAA--------------AGCAATTTGATGTCGTGGAGTTTCCTCACGGTGCGTGCCCCATTGGCAGTG----ATCTCATCCCACTCCTGGCGATTAACGTGCATGAAGGCGCCTATTCCCTCGACTACGGTCTTTCGGGACTGGAGCAATACGCACAAAACTACTTTAGGGCGTGCAATTGGTTCCTCGCTGAACGATATTACTTGCAGGCGACGGGGAGGGGGTCGAGTTGCGATGCATGA-------------------------------------------------------------------------------------------------------------------------------------------------------------------------------------------------------------------------------------------------------------------------------------------------
>FeSODC_C4B63_18g258
-------------------------------------------------------------------------------------------------------------------------------------------------------------------------------------------------------------------------------------------ATGCGCCGGACGTTACGTCATGGCTACCATGCCTACGTTCCAAAGGGCGCGCTTCTCAAAACAGACATGCTCGCATCTTCGCCCCAATTGGTGACGGCCGTGTTCCGTGAGACGGAGGCCGCGGCAGAACGTGCGGACAGGGCGAATGATGATGCAGGCTTTTTTAGCCGGCCTCGACTGAACTATCCAGTCGCGTCCGGCATTCCGGCATTTATCTCCAGGCGACAGTTCGATGTGCAGTACAATATCTTTCACCACGATGCG---GTGGAGACGCTCAAC----CGGCACACGTTAGGCACCTCACTGGAGGGGCACAGTCTTGAGACCGTCATACGTAGAGCGTCGTTTGATGCCACGCAGGCAGCGG---CGCACACCGCGGCGGCCGAGCACTTTAACTATTGTTTCTTCTACAAGTCGCTTCGGCCATGGGGAACGGCGGTGCCAAAACAACTTCGCGAGGCTTTTCAGT-TGCAAT-ACGGCCGCGACGGATCGGTAGATGTGGTGGAGGAGGTGAAGCGGCTGTTCACGGTCGTGGTTCTCTCGCACCAAGAGCGTTGTGGTTGGGTTTACCTTGTCTGGACAGGAA--------------AGCAATTTGATGTCGTGGAGTTTCCTCACGGTGCGTGCCCCATTGGCAGTG----ATCTCATCCCACTCCTGGCGATTAACGTGCATGAAGGCGCCTATTCCCTCGACTACGGTCTTTCGGGACTGGAGCAATACGCACAAAACTACTTTAGGGCGTGCAATTGGTTCCTCGCTGAACGATATTACTTGCAGGCGACGGGGAGGGGGTCGAGTTGCGATGCATGA-------------------------------------------------------------------------------------------------------------------------------------------------------------------------------------------------------------------------------------------------------------------------------------------------
>FeSODC_TCSYLVIO_003306
-------------------------------------------------------------------------------------ATGGGATGTTTTTGCTGCTGTTGCTGCCTATGCCTCTTTTTTTTCTGTTCTCTCTGGACGCATTTGCGTGCATGCTGTTGCTGCCCATCCGGGCCTCTCCGTCTTTTTCCTGGGCATGTAGAAGGGCACGCGAAGGGAATTGTGCAGCAAATGCGCCGGACGTTACGTCATGGCTACCATGCCTACGTTCCAAAGGGCGCGCTTCTCAAAACAGACATGCTCGCATCTTCGCCCCAATTGGTGACGGCCGTGTTCCGTGAGACGGAGGCCGCGGCAGAACGTGCAGACAGGGCGAATGATGATGCAGGCTTTTTTAGCCGGCCTCGACTGAACTATCCAGTCGCGTCCGGCATTCCGGCATTTATCTCCAGGCGACAGTTCGATGTGCAGTACAATATCTTTCACCACGATGCG---GTGGAGACGCTCAAC----CGGCACACATTAGGCACCTCACTGGAGGGGCACAGTCTTGAGACCGTCATACGTAGAGCGTCGTTTGATGCCACGCAGGCAGCGG---CGCACACCGCGGCGGCCGAGCACTTTAACTATTGTTTCTTCTACAAGTCGCTTCGACCATGGGGAACGGCGGTGCCAAAACAACTTCGCGAGGCTTTTCAGT-TGCAAT-ACGGCCGCGACGGATCGGTAGATGTGGTGGAGGAGGTGAAGCGGCTGTTCACGGTCGTGGTTCTCTCGCACCAAGAGCGTTGTGGTTGGGTTTACCTTGTCTGGACAGGAA--------------AGCAATTTGATGTCGTGGAGTTTCCTCACGGTGCGTGCCCCATTGGCAGTG----ATCTCATCCCACTCCTGGCGATTAACGTGCATGAAGGCGCCTATTCCCTCGACTACGGTCTTTCGGGACTGGAGCAATACGCACAAAACTACTTTAGGGCGTGCAATTGGTTCCTCGCTGAACGATATTACTTGCAAGCGACGGGGAGGGGGTCGAGTTGCGATGCATGA-------------------------------------------------------------------------------------------------------------------------------------------------------------------------------------------------------------------------------------------------------------------------------------------------
>FeSODC_C3747_104g70
-------------------------------------------------------------------------------------------------------------------------------------------------------------------------------------------------------------------------------------------ATGCGCCGGACGTTACGTCATGGCTACCATGCCTACGTTCCAAAGGGCGCGCTTCTCAAAACAGACATGCTCGCATCTTCGCCCCAATTGGTGACGGCCGTGTTCCGTGAGACGGAGGCCGCGGCAGAACGTGCGGACAGGGCGAATGATTATGCAGGCTTTTTTAGCCGGCCTCGACTGAACTATCCAGTCGCGTCCGGCATTCCGGCATTTATCTCCAGGCGACAGTTCGATGTGCAGTACAATATCTTTCACCACGATGCG---GTGGCGACGCTCAAC----CGGCACACGTTAGGCACCTCACTGGAGGGGCACAGTCTTGAGACCGTCATACGTAGAGCGTCGTTTGATGCCACGCAGGCAGCGG---TGCACACCGCGGCGGCCGAGCACTTCAACTATTGTTTCTTTTACAAGTCGCTTCGGCCATGGGGAACGGCGGTGCCAAAACAACTTCGCGAGGCTTTTCAGT-TGCAAT-ACGGCCGCGACGGATCGGTAGATGTGGTGGAGGAGGTGAAGCGGCTGTTCACGGTCGTGGTTCTCTCGCACCAAGAGCGTTGTGGTTGGGTTTACCTTGTCTGGACAGGAA--------------AGCAGTTTGATGTCGTGGAGTTTCCTCACGGTGCGTGCCCCATTGGCAGTG----ATCTCATCCCACTCCTGGCGATTAACGTGCATGAAGGCGCCTATTCCCTCGACTACGGTCCTTCGGGACTGGAGCAGTACGCACAAAACTACTTTAGGGCGTGCAATTGGTTCCTCGCTGAACGATATTACTTGCAGGCGACGGGGAGGGGGTCGAGTTGCGATGCATGA-------------------------------------------------------------------------------------------------------------------------------------------------------------------------------------------------------------------------------------------------------------------------------------------------
>FeSODC_C3747_104g75
-------------------------------------------------------------------------------------------------------------------------------------------------------------------------------------------------------------------------------------------ATGCGCCGGACGTTACGTCATGGCTACCATGCCTACGTTCCAAAGGGCGCGCTTCTCAAAACAGACATGCTCGCATCTTCGCCCCAATTGGTGACGGCCGTGTTCCGTGAGACGGAGGCCGCGGCAGAACGTGCGGACAGGGCGAATGATTATGCAGGCTTTTTTAGCCGGCCTCGACTGAACTATCCAGTCGCGTCCGGCATTCCGGCATTTATCTCCAGGCGACAGTTCGATGTGCAGTACAATATCTTTCACCACGATGCG---GTGGCGACGCTCAAC----CGGCACACGTTAGGCACCTCACTGGAGGGGCACAGTCTTGAGACCGTCATACGTAGAGCGTCGTTTGATGCCACGCAGGCAGCGG---TGCACACCGCGGCGGCCGAGCACTTCAACTATTGTTTCTTTTACAAGTCGCTTCGGCCATGGGGAACGGCGGTGCCAAAACAACTTCGCGAGGCTTTTCAGT-TGCAAT-ACGGCCGCGACGGATCGGTAGATGTGGTGGAGGAGGTGAAGCGGCTGTTCACGGTCGTGGTTCTCTCGCACCAAGAGCGTTGTGGTTGGGTTTACCTTGTCTGGACAGGAA--------------AGCAGTTTGATGTCGTGGAGTTTCCTCACGGTGCGTGCCCCATTGGCAGTG----ATCTCATCCCACTCCTGGCGATTAACGTGCATGAAGGCGCCTATTCCCTCGACTACGGTCCTTCGGGACTGGAGCAGTACGCACAAAACTACTTTAGGGCGTGCAATTGGTTCCTCGCTGAACGATATTACTTGCAGGCGACGGGGAGGGGGTCGAGTTGCGATGCATGA-------------------------------------------------------------------------------------------------------------------------------------------------------------------------------------------------------------------------------------------------------------------------------------------------
>FeSODC_C3747_28g61
-------------------------------------------------------------------------------------------------------------------------------------------------------------------------------------------------------------------------------------------ATGCGCCGGACGTTACGTCAAGGCTACCATGCCTACGTTCCAAAGGGCGCGCTTCTCAAAACAGACATGCTCGCATCTTCGCCCCAATTGGTGACGGCCGTGTTCCGTGAGACGGAGGCCGCGGCAGAACGTGCGGACAGGGCGAATGATGATGCAGGCTTTTTTAGCCGACCTCGACTGAACTATCCAGTCGCGTCCGGCATTCCGGCATTTATCTCCAGGCGACAGTTCGATGTGCAGTACAATATCTTTCACCACGATGCG---GTGGAGACGCTCAAC----CGGCACACATTAGGCACCTCACTGGAGGGGCACAGTCTTGAGACCGTCATACGTAGAACGTCGTTTGATGCCACGCAGGCAGCAG---CGCACACCGCGGCGGCCGAGCACTTCAACTATTGTTTCTTTTACAAGTCGCTTCGGCCATGGGGAACGGCGGTACCAAAACAACTTCGCGAGGCTTTTCAGT-TGCAAT-ACGGCCGCGACGGATCGGTAGATGTGGTGGAGGAGGTGAAGCGGCTGTTAACGGTCGTGGTTCTCTCGCACCAAGAGCGTTGTGGTTGGGTTTACCTTGTCTGGACAGGAA--------------AGCAGTTTGATGTCGTGGAGTTTCCTCACGGTGCGTGCCCCATTGGCAGTG----ATCTCATCCCACTCCTGGCGATTAACGTGCATGAAGGCGCCTATTCCCTCGACTACGGTCTTTCGGGACTGGAGCAATACGCACAAAACTACTTTAGGGCGTGCAATTGGTTCCTCGCTGAACGATATTACTTGCAGGCGACGGGGAGGGGGTCGAGTTGCGATGCATGA-------------------------------------------------------------------------------------------------------------------------------------------------------------------------------------------------------------------------------------------------------------------------------------------------
>FeSODC_TcYC6_0097820
-------------------------------------------------------------------------------------------------------------------------------------------------------------------------------------------------------------------------------------------ATGCGCCGGACGTTACGTCATGGCTACCATGCCTACGTTCCAAAGGGCGCGCTTCTCAAAACAGACATGCTCGCATCTTCGCCCCAATTGGTGACGGCCGTGTTCCGTGAGACGGAGGCCGCGGCAGAACGTGCGGACAGGGCGAATGATGATGCAGGCTTTTTTAGCCGACCTCGACTGAACTATCCAGTCGCGTCCGGCATTCCGGCATTTATCTCCAGGCGACAGTTCGATGTGCAGTACAATATCTTTCACCACGATGCG---GTGGAGACGCTCAAC----CGGCACACATTAGGCACCTCACTGGAGGGGCACAGTCTTGAGACCGTCATACGTAGAACGTCGTTTGATGCCACGCAGGCAGCAG---CGCACACCGCGGCGGCCGAGCACTTCAACTATTGTTTCTTTTACAAGTCGCTTCGGCCATGGGGAACGGCGGTACCAAAACAACTTCGCGAGGCTTTTCAGT-TGCAAT-ACGGCCGCGACGGATCGGTAGATGTGGTGGAGGAGGTGAAGCGGCTGTTAACGGTCGTGGTTCTCTCGCACCAAGAGCGTTGTGGTTGGGTTTACCTTGTCTGGACAGGAA--------------AGCAGTTTGATGTCGTGGAGTTTCCTCACGGTGCGTGCCCCATTGGCAGTG----ATCTCATCCCACTCCTGGCGATTAACGTGCATGAAGGCGCCTATTCCCTCGACTACGGTCTTTCGGGACTGGAGCAATACGCACAAAACTACTTTAGGGCGTGCAATTGGTTCCTCGCTGAACGATATTACTTGCAGGCGACGGGGAGGGGGTCGAGTTGCGATGCATGA-------------------------------------------------------------------------------------------------------------------------------------------------------------------------------------------------------------------------------------------------------------------------------------------------
>FeSODC_TcYC6_0097870
-------------------------------------------------------------------------------------------------------------------------------------------------------------------------------------------------------------------------------------------ATGCGCCGGACGTTACGTCATGGCTACCATGCCTACGTTCCAAAGGGCGCGCTTCTCAAAACAGACATGCTCGCATCTTCGCCCCAATTGGTGACGGCCGTGTTCCGTGAGACGGAGGCCGCGGCAGAACGTGCGGACAGGGCGAATGATGATGCAGGCTTTTTTAGCCGACCTCGACTGAACTATCCAGTCGCGTCCGGCATTCCGGCATTTATCTCTAGGCGACAGTTCGATGTGCAGTACAATATCTTTCACCACGATGCG---GTGGAGACGCTCAAC----CGGCACACATTAGGCACCTCACTGGAGGGGCACAGTCTTGAGACCGTCATACGTAGAACGTCGTTTGATGCCACGCAGGCAGCTG---CGCACACCGCGGCGGCCGAGCACTTCAACTATTGTTTCTTTTACAAGTCGCTTCGGCCATGGGGAACGGCGGTACCAAAACAACTTCGCGAGGCTTTTCAGT-TGCAAT-ACGGCCGCGACGGATCGGTAGATGTGGTGGAGGAGGTGAAGCGGCTGTTAACGGTCGTGGTTCTCTCGCACCAAGAGCGTTGTGGTTGGGTTTACCTTGTCTGGACAGGAA--------------AGCAGTTTGATGTCGTGGAGTTTCCTCACGGTGCGTGCCCCATTGGCAGTG----ATCTCATCCCACTCCTGGCGATTAACGTGCATGAAGGCGCCTATTCCCTCGACTACGGTCTTTCGGGACTGGAGCAATACGCACAAAACTACTTTAGGGCGTGCAATTGGTTCCTCGCTGAACGATATTACTTGCAGGCGACGGGGAGGGGGTCGAGTTGCGATGCATGA-------------------------------------------------------------------------------------------------------------------------------------------------------------------------------------------------------------------------------------------------------------------------------------------------
>FeSODC_TcYC6_0097930
-------------------------------------------------------------------------------------------------------------------------------------------------------------------------------------------------------------------------------------------ATGCGCCGGACGTTACGTCATGGCTACCATGCCTACGTTCCAAAGGGCGCGCTTCTCAAAACAGACATGCTCGCATCTTCGCCCCAATTGGTGACGGCCGTGTTCCGTGAGACGGAGGCCGCGGCAGAACGTGCGGACAGGGCGAATGATGATGCAGGCTTTTTTAGCCGACCTCGACTGAACTATCCAGTCGCGTCCGGCATTCCGGCATTTATCTCTAGGCGACAGTTCGATGTGCAGTACAATATCTTTCACCACGATGCG---GTGGAGACGCTCAAC----CGGCACACATTAGGCACCTCACTGGAGGGGCACAGTCTTGAGACCGTCATACGTAGAACGTCGTTTGATGCCACGCAGGCAGCTG---CGCACACCGCGGCGGCCGAGCACTTCAACTATTGTTTCTTTTACAAGTCGCTTCGGCCATGGGGAACGGCGGTACCAAAACAACTTCGCGAGGCTTTTCAGT-TGCAAT-ACGGCCGCGACGGATCGGTAGATGTGGTGGAGGAGGTGAAGCGGCTGTTAACGGTCGTGGTTCTCTCGCACCAAGAGCGTTGTGGTTGGGTTTACCTTGTCTGGACAGGAA--------------AGCAGTTTGATGTCGTGGAGTTTCCTCACGGTGCGTGCCCCATTGGCAGTG----ATCTCATCCCACTCCTGGCGATTAACGTGCATGAAGGCGCCTATTCCCTCGACTACGGTCTTTCGGGACTGGAGCAATACGCACAAAACTACTTTAGGGCGTGCAATTGGTTCCTCGCTGAACGATATTACTTGCAGGCGACGGGGAGGGGGTCGAGTTGCGATGCATGA-------------------------------------------------------------------------------------------------------------------------------------------------------------------------------------------------------------------------------------------------------------------------------------------------
>FeSODC_TcYC6_0097980
-------------------------------------------------------------------------------------------------------------------------------------------------------------------------------------------------------------------------------------------ATGCGCCGGACGTTACGTCATGGCTACCATGCCTACGTTCCAAAGGGCGCGCTTCTCAAAACAGACATGCTCGCATCTTCGCCCCAATTGGTGACGGCCGTGTTCCGTGAGACGGAGGCCGCGGCAGAACGTGCGGACAGGGCGAGTGATGATGCAGGCTTTTTTAGCCGACCTCGACTGAACTATCCAGTCGCTTCCGGCATTCCGGCATTTATCTCCAGGCGACAGTTCGATGTGCAGTACAATATCTTTCACCACGATGCG---GTGGAGACGCTCAAC----CGGCACACATTAGGCACCTCACTGGAGGGGCACAGTCTTGAGACCGTCATACGTAGAACGTCGTTTGATGCCACGCAGGCAGCTG---CGCACACCGCGGCGGCCGAGCACTTCAACTATTGTTTCTTTTACAAGTCGCTTCGGCCATGGGGAACGGCGGTACCAAAACAACTTCGCGAGGCTTTTCAGT-TGCAAT-ACGGCCGCGACGGATCGGTAGATGTGGTGGAGGAGGTGAAGCGGCTGTTAACGGTCGTGGTTCTCTCGCACCAAGAGCGTTGTGGTTGGGTTTACCTTGTCTGGACAGGAA--------------AGCAGTTTGATGTCGTGGAGTTTCCTCACGGTGCGTGCCCCATTGGCAGTG----ATCTCATCCCACTCCTGGCGATTAACGTGCATGAAGGCGCCTATTCCCTCGACTACGGTCTTTCGGGACTGGAGCAATACGCACAAAACTACTTTAGGGCGTGCAATTGGTTCCTCGCTGAACG-TATTACTTGCAGGCGACGGGGAGGGGGTCGAGTTGCGATGCATGAACGCGTCTGGTTGAGGGGAGGTCATACCGCAAATAGCTTCCGTTTTTTTGTTGTTCTCCATGCTTTTTCCACTCTTGACTTTTCCCGCGTCCGTGTCACAACAAGGGAGAGAGGGTTGGGGGGGGTTTGCTGGTGTGGGTGTAGGTTGGGGAGTCTGTGCTGTGCGTGTCTTTTTCCCTCTCTCATTGTTGTGGAGTTCACTTTTCCCTTTTTTCTGTCATGTGCCTTGTTCTCTCCTTTTTTGTGTGCACGCACGCACATTTTTTTACTGCTATGCATGGCATTTTAG
>FeSODC_TcCL_ESM01078
---ATGGTGGTGGAGGGGAAGAAATTGGGTGGTAGAGAGGCGAAGGGGCCCTTCTTGTCCTCGCATGCGTGGGGATGGATAACTCATGGGATGTTTTTGCTGCTGTTGCTGCCTATGCCTC-TTTGTTTTTGTTCTCTCTGGACGCATTTGCATGCATGCTGTTGCTGCCCATCCGGGCCTCTCCGTCTTTCTCCTGGGCAAGTAGAAAGGCACGCGAAGGGAATTGTGCAGCAAATGCGCCGGACGTTACGTCATGGCTACCATGCCTACGTTCCAAAGGGCGCGCTTCTCAAAACAGACATGCTCGCATCTTCGCCCCAATTGGTGACGGCCGTGTTCCGTGAGACGGAGGCCGCGGCAGAACGTGCGGACAGGGCGAATGATGATGCAGGCTTTTTTAGCCGACCTCGACTGAACTATCCAGTCGCGTCCGGCATTCCGGCATTTATCTCCAGGCGACAGTTCGATGTGCAGTACAATATCTTTCACCACGATGCG---GTGGAGACGCTCAAC----CGGCACACATTAGGCACCTCACTGGAGGGGCACAGTCTTGAGACCGTCATACGTAGAACGTCGTTTGATGCCACGCAGGCAGCAG---CGCACACCGCGGCGGCCGAGCACTTCAACTATTGTTTCTTTTACAAGTCGCTTCGGCCATGGGGAACGGCGGTACCAAAACAACTTCGCGAGGCTTTTCAGT-TGCAAT-ACGGCCGCGACGGATCGGTAGATGTGGTGGAGGAGGTGAAGCGGCTGTTAACGGTCGTGGTTCTCTCGCACCAAGAGCGTTGTGGTTGGGTTTACCTTGTCTGGACAGGAA--------------AGCAGTTTGATGTCGTGGAGTTTCCTCACGGTGCGTGCCCCATTGGCAGTG----ATCTCATCCCACTCCTGGCGATTAACGTGCATGAAGGCGCCTATTCCCTCGACTACGGTCTTTCGGGACTGGAGCAATACGCACAAAACTACTTTAGGGCGTGCAATTGGTTCCTCGCTGAACGATATTACTTGCAGGCGACGGGGAGGGGGTCGAGTTGCGATGCATGA-------------------------------------------------------------------------------------------------------------------------------------------------------------------------------------------------------------------------------------------------------------------------------------------------
>FeSODC_TcCL_NonESM02933
ATGGCGGTGGAGGGAAAGAAATTTGATGGTAGAGAGGCGAAGAAGGGGCTCTTCTTTTCCCCGCATGCGTGGGGATGGATAACTCATGGGATGTTTTTGCTGCTGTTGCTGCCTATGCCTC-TTTTTTTCTGTTCTCTCTGGACGCATTTGCGTGAATGCTGTTGCTGCCCATCCGGGCCTCTCCGTCTTTCTTCTGGGCATGTAGAAAGGCACGCGAAGGGAATTGTGCAGCAAATGCGCCGGACGTTACGTCATGGCTACCATGCCTACGTTCCAAAGGGCGCGCTTCTCAAAACAGACATGCTCGCATCTTCGCCCCAATTGGTGACGGCCGTGTTCCGTGAGACGGAGGCCGCGGCAGAACGTGCGGACAGGGCGAATGATTATGCAGGCTTTTTTAGCCGGCCTCGACTGAACTATCCAGTCGCGTCCGGCATTCCGGCATTTATCTCCAGGCGACAGTTCGATGTGCAGTACAATATCTTTCACCACGATGCG---GTGGCGACGCTCAAC----CGGCACACGTTAGGCACCTCACTGGAGGGGCACAGTCTTGAGACCGTCATACGTAGAGCGTCGTTTGATGCCACGCAGGCAGCGG---TGCACACCGCGGCGGCCGAGCACTTCAACTATTGTTTCTTTTACAAGTCGCTTCGGCCATGGGGAACGGCGGTGCCAAAACAACTTCGCGAGGCTTTTCAGT-TGCAAT-ACGGCCGCGACGGATCGGTAGATGTGGTGGAGGAGGTGAAGCGGCTGTTCACGGTCGTGGTTCTCTCGCACCAAGAGCGTTGTGGTTGGGTTTACCTTGTCTGGACAGGAA--------------AGCAGTTTGATGTCGTGGAGTTTCCTCACGGTGCGTGCCCCATTGGCAGTG----ATCTCATCCCACTCCTGGCGATTAACGTGCATGAAGGCGCCTATTCCCTCGACTACGGTCCTTCGGGACTGGAGCAGTACGCACAAAACTACTTTAGGGCGTGCAATTGGTTCCTCGCTGAACGATATTACTTGCAGGCGACGGGGAGGGGGTCGAGTTGCGATGCATGA-------------------------------------------------------------------------------------------------------------------------------------------------------------------------------------------------------------------------------------------------------------------------------------------------
>FeSODC_TcG_01045
-------------------------------------------------------------------------------------------------------------------------------------------------------------------------------------------------------------------------------------------ATGCGCCGGACGTTACGTCATGGCTACCATGCCTACGTTCCAAAGGGCGCGCTTCTCAAAACAGACATGCTCGCATCTTCGCCCCAATTGGTGACGGCCGTGTTCCGTGAGACGGAGGCCGCGGCAGAACGTGCGGACAGGGCGAATGATGATGCAGGCTTTTTTAGCCGGCCTCGACTGAACTATCCAGTCGCGTCCGGCATTCCGGCATTTATCTCCAGGCGACAGTTCGATGTGCAGTACAATATCTTTCACCACGATGCG---GTGGAGACGCTCAAC----CGGCACACGTTAGGCACCTCACTGGAGGGGCACAGTCTTGAGACCGTCATACGTAGAGCGTCGTTTGATGCCACGCAGGCAGCGG---CGCACACCGCGGCGGCCGAGCACTTCAACTATTGTTTCTTCTACAAGTCGCTTCGGCCATGGGGAACGGCGGTGCCAAAACAACTTCGCGAGGCTTTTCAGT-TGCAAT-ACGGCCGCGACGGATCGGTAGATGTGGTGGAGGAGGTGAAGCGGCTGTTCACGGTCGTGGTTCTCTCGCACCAAGAGCGTTGTGGTTGGGTTTACCTTGTCTGGACAGGAA--------------AGCAATTTGATGTCGTGGAGTTTCCTCACGGTGCGTGCCCCATTGGCAGTG----ATCTCATCCCACTCCTGGCGATTAACGTGCATGAAGGCGCCTATTCCCTCGACTACGGTCTTTCGGGACTGGAGCAATACGCACAAAACTACTTTAGGGCGTGCAATTGGTTCCTCGCTGAACGATATTACTTGCAAGCGACGGGGAGGGGGTCGAGTTGCGATGCATGA-------------------------------------------------------------------------------------------------------------------------------------------------------------------------------------------------------------------------------------------------------------------------------------------------
>FeSODC_C3747_28g65
-------------------------------------------------------------------------------------------------------------------------------------------------------------------------------------------------------------------------------------------ATGCGCCGGACGTTACGTCATGGCTACCATGCCTACGTTCCAAAGGGCGCGCTTCTCAAAACAGACATGCTCGCATCTTCGCCCCAATTGGTGACGGCCGTGTTCCGTGAGACGGAGGCCGCGGCAGAACGTGCGGACAGGGCGAATGATGATGCAGGCTTTTTTAGCCGACCTCGACTGAACTATCCAGTCGCGTCCGGCATTCCGGCATTTATCTCCAGGCGACAGTTCGATGTGCAGTACAATATCTTTCACCACGATGCG---GTGGAGACGCTCAAC----CGGCACACATTAGGCACCTCACTGGAGGGGCACAGTCTTGAGACCGTCATACGTAGAACGTCGTTTGATGCCACGCAGGCAGCAG---CGCACACCGCGGCGGCCGAGCACTTCAACTATTGTTTCTTTTACAAGTCGCTTCGGCCATGGGGAACGGCGGTACCAAAACAACTTCGCGAGGCTTTTCAGT-TGCAAT-ACGGCCGCGACGGATCGGTAGATGTGGTGGAGGAGGTGAAGCGGCTGTTAACGGTCGTGGTTCTCTCGCACCAAGAGCGTTGTGGTTGGGTTTACCTTGTCTGGACAGGAA--------------AGCAGTTTGATGTCGTGGAGTTTCCTCACGGTGCGTGCCCCATTGGCAGTG----ATCTCATCCCACTCCTGGCGATTAACGTGCATGAAGGCGCCTATTCCCTCGACTACGGTCTTTCGGGACTGGAGCAATACGCACAAAACTACTTTAGGGCGTGCAATTGGTTCCTCGCTGAACGATATTACTTGCAGGCGACGGGGAGGGGGTCGAGTTGCGATGCATGA-------------------------------------------------------------------------------------------------------------------------------------------------------------------------------------------------------------------------------------------------------------------------------------------------
