# Supplementary material for: Trypanosoma cruzi iron superoxide dismutases: insights from phylogenetics to chemotherapeutic target assessment
Source: Parasit Vectors. 2022 Jun 6;15:194. doi: 10.1186/s13071-022-05319-2 (PMC9169349; doi:10.1186/s13071-022-05319-2)
Supplement: Supplementary file 6 — Additional file 6: Table S4. Information of sequences of the trees reconstructed in this study (FeSOD-A and FeSOD-B sequences) and FeSOD-C genes (used to determine the copy number in the T. cruzi CL-Brener genome). [file 13071_2022_5319_MOESM6_ESM.xlsx]

## Sheet: FeSOD-A
Strain	DTU	Organism	Database	Identifier	Annotation	Gene length	Genome	Chromosome/Contig	Pfam identifier
2137	TcI	Trypanosoma cruzi	GenBank	OL620009		625	ND	ND	PF02777 and PF00081
2549	TcI	Trypanosoma cruzi	GenBank	OL620010		625	ND	ND	PF02777 and PF00081
3253	TcV	Trypanosoma cruzi	GenBank	OL620011		615	ND	ND	PF02777 and PF00081
AM64	TcIV	Trypanosoma cruzi	GenBank	OL620012		612	ND	ND	PF02777 and PF00081
Berenice	TcII	Trypanosoma cruzi	GenBank	OL620013		610	ND	ND	PF02777 and PF00081
Bug2149cl10	TcV	Trypanosoma cruzi	GenBank	OL620014		608	ND	ND	PF02777 and PF00081
Buriti	TcVI	Trypanosoma cruzi	GenBank	OL620015		612	ND	ND	PF02777 and PF00081
C00041	TcIV	Trypanosoma cruzi	GenBank	OL620016		610	ND	ND	PF02777 and PF00081
C00113	TcIII	Trypanosoma cruzi	GenBank	OL620017		608	ND	ND	PF02777 and PF00081
C00370	TcIII	Trypanosoma cruzi	GenBank	OL620018		636	ND	ND	PF02777 and PF00081
C00471	TcIV	Trypanosoma cruzi	GenBank	OL620019		610	ND	ND	PF02777 and PF00081
C00524	TcIV	Trypanosoma cruzi	GenBank	OL620020		634	ND	ND	PF02777 and PF00081
C00526	TcIV	Trypanosoma cruzi	GenBank	OL620021		636	ND	ND	PF02777 and PF00081
C00566	TcIII	Trypanosoma cruzi	GenBank	OL620022		636	ND	ND	PF02777 and PF00081
C00601	TcIV	Trypanosoma cruzi	GenBank	OL620023		609	ND	ND	PF02777 and PF00081
CL	TcVI	Trypanosoma cruzi	GenBank	OL620024		636	ND	ND	PF02777 and PF00081
CL Brener clone	TcVI	Trypanosoma cruzi	GenBank	OL620025		611	ND	ND	PF02777 and PF00081
Colombiana	TcI	Trypanosoma cruzi	GenBank	OL620026		609	ND	ND	PF02777 and PF00081
Ernane	TcII	Trypanosoma cruzi	GenBank	OL620027		613	ND	ND	PF02777 and PF00081
FL	TcVI	Trypanosoma cruzi	GenBank	OL620028		630	ND	ND	PF02777 and PF00081
Gilmar	TcII	Trypanosoma cruzi	GenBank	OL620029		623	ND	ND	PF02777 and PF00081
JM	TcV	Trypanosoma cruzi	GenBank	OL620030		636	ND	ND	PF02777 and PF00081
Luna	TcVI	Trypanosoma cruzi	GenBank	OL620031		635	ND	ND	PF02777 and PF00081
MR	TcII	Trypanosoma cruzi	GenBank	OL620032		623	ND	ND	PF02777 and PF00081
PEBA18	TcIII	Trypanosoma cruzi	GenBank	OL620033		624	ND	ND	PF02777 and PF00081
PL0213	TcIII	Trypanosoma cruzi	GenBank	OL620034		634	ND	ND	PF02777 and PF00081
Quaraizinho	TcI	Trypanosoma cruzi	GenBank	OL620035		611	ND	ND	PF02777 and PF00081
RN19	TcIII	Trypanosoma cruzi	GenBank	OL620036		636	ND	ND	PF02777 and PF00081
RS-12	TcVI	Trypanosoma cruzi	GenBank	OL620037		633	ND	ND	PF02777 and PF00081
RS-21	TcI	Trypanosoma cruzi	GenBank	OL620038		634	ND	ND	PF02777 and PF00081
São Felipe	TcII	Trypanosoma cruzi	GenBank	OL620039		595	ND	ND	PF02777 and PF00081
SC28	TcI	Trypanosoma cruzi	GenBank	OL620040		611	ND	ND	PF02777 and PF00081
SM76	TcIII	Trypanosoma cruzi	GenBank	OL620041		634	ND	ND	PF02777 and PF00081
VL-10	TcII	Trypanosoma cruzi	GenBank	OL620042		589	ND	ND	PF02777 and PF00081
Y	TcII	Trypanosoma cruzi	GenBank	OL620043		530	ND	ND	PF02777 and PF00081
CL Brener clone	TcVI	Trypanosoma cruzi	ENA	EAN90306.1	superoxide dismutase	702	ASM20906v1	Tc00.1047053509775.40	PF02777 and PF00081
Tulahuen clone 2	TcII	Trypanosoma cruzi	ENA	AAC47548.2	superoxide dismutase	636	ND	ND	PF02777 and PF00081
Y clone 4	TcII	Trypanosoma cruzi	ENA	AAX84933.1	superoxide dismutase	637	ND	ND	PF02777 and PF00081
Y clone 16	TcII	Trypanosoma cruzi	ENA	AAX84936.1	superoxide dismutase	637	ND	ND	PF02777 and PF00081
17LER	TcI	Trypanosoma cruzi	ENA	AAX84930.1	superoxide dismutase	637	ND	ND	PF02777 and PF00081
17WTS	TcI	Trypanosoma cruzi	ENA	AAX84931.1	superoxide dismutase	637	ND	ND	PF02777 and PF00081
Barra Seca	TcI	Trypanosoma cruzi	ENA	AAX84932.1	superoxide dismutase	637	ND	ND	PF02777 and PF00081
YUYU	TcVI	Trypanosoma cruzi	ENA	AAX84938.1	superoxide dismutase	637	ND	ND	PF02777 and PF00081
CL Brener clone	TcVI	Trypanosoma cruzi	ENA	AAX84934.1	superoxide dismutase	637	ND	ND	PF02777 and PF00081
JA	TcVI	Trypanosoma cruzi	ENA	AAX84935.1	superoxide dismutase	637	ND	ND	PF02777 and PF00081
São Felipe	TcII	Trypanosoma cruzi	ENA	AAX84937.1	superoxide dismutase	637	ND	ND	PF02777 and PF00081
VL-10	TcII	Trypanosoma cruzi	ENA	AAX84939.1	superoxide dismutase	637	ND	ND	PF02777 and PF00081
ENA - European Nucleotide Archive
ND - Not determined

## Sheet: FeSOD-B
Strain	DTU	Organism	Database	Identifier	Annotation	Gene length	Genome	Chromosome/Contig	Pfam identifier
2137	TcI	Trypanosoma cruzi	GenBank	OL620044		563	ND	ND	PF02777 and PF00081
2549	TcI	Trypanosoma cruzi	GenBank	OL620045		574	ND	ND	PF02777 and PF00081
3253	TcV	Trypanosoma cruzi	GenBank	OL620046		524	ND	ND	PF02777 and PF00081
AM64	TcIV	Trypanosoma cruzi	GenBank	OL620047		561	ND	ND	PF02777 and PF00081
Berenice	TcII	Trypanosoma cruzi	GenBank	OL620048		528	ND	ND	PF02777 and PF00081
Bug2149cl10	TcV	Trypanosoma cruzi	GenBank	OL620049		530	ND	ND	PF02777 and PF00081
Buriti	TcVI	Trypanosoma cruzi	GenBank	OL620050		539	ND	ND	PF02777 and PF00081
C00041	TcIV	Trypanosoma cruzi	GenBank	OL620051		560	ND	ND	PF02777 and PF00081
C00113	TcIII	Trypanosoma cruzi	GenBank	OL620052		534	ND	ND	PF02777 and PF00081
C00370	TcIII	Trypanosoma cruzi	GenBank	OL620053		538	ND	ND	PF02777 and PF00081
C00471	TcIV	Trypanosoma cruzi	GenBank	OL620054		563	ND	ND	PF02777 and PF00081
C00524	TcIV	Trypanosoma cruzi	GenBank	OL620055		518	ND	ND	PF02777 and PF00081
C00526	TcIV	Trypanosoma cruzi	GenBank	OL620056		558	ND	ND	PF02777 and PF00081
C00566	TcIII	Trypanosoma cruzi	GenBank	OL620057		562	ND	ND	PF02777 and PF00081
C00601	TcIV	Trypanosoma cruzi	GenBank	OL620058		563	ND	ND	PF02777 and PF00081
CL	TcVI	Trypanosoma cruzi	GenBank	OL620059		558	ND	ND	PF02777 and PF00081
CL Brener clone	TcVI	Trypanosoma cruzi	GenBank	OL620060		534	ND	ND	PF02777 and PF00081
Colombiana	TcI	Trypanosoma cruzi	GenBank	OL620061		537	ND	ND	PF02777 and PF00081
Ernane	TcII	Trypanosoma cruzi	GenBank	OL620062		529	ND	ND	PF02777 and PF00081
FL	TcVI	Trypanosoma cruzi	GenBank	OL620063		573	ND	ND	PF02777 and PF00081
Gilmar	TcII	Trypanosoma cruzi	GenBank	OL620064		534	ND	ND	PF02777 and PF00081
JM	TcV	Trypanosoma cruzi	GenBank	OL620065		537	ND	ND	PF02777 and PF00081
Luna	TcVI	Trypanosoma cruzi	GenBank	OL620066		534	ND	ND	PF02777 and PF00081
MR	TcII	Trypanosoma cruzi	GenBank	OL620067		547	ND	ND	PF02777 and PF00081
PEBA18	TcIII	Trypanosoma cruzi	GenBank	OL620068		531	ND	ND	PF02777 and PF00081
PL0213	TcIII	Trypanosoma cruzi	GenBank	OL620069		560	ND	ND	PF02777 and PF00081
Quaraizinho	TcI	Trypanosoma cruzi	GenBank	OL620070		552	ND	ND	PF02777 and PF00081
RN19	TcIII	Trypanosoma cruzi	GenBank	OL620071		515	ND	ND	PF02777 and PF00081
RS-12	TcVI	Trypanosoma cruzi	GenBank	OL620072		559	ND	ND	PF02777 and PF00081
RS-21	TcI	Trypanosoma cruzi	GenBank	OL620073		526	ND	ND	PF02777 and PF00081
São Felipe	TcII	Trypanosoma cruzi	GenBank	OL620074		531	ND	ND	PF02777 and PF00081
SC28	TcI	Trypanosoma cruzi	GenBank	OL620075		562	ND	ND	PF02777 and PF00081
SM76	TcIII	Trypanosoma cruzi	GenBank	OL620076		557	ND	ND	PF02777 and PF00081
VL-10	TcII	Trypanosoma cruzi	GenBank	OL620077		565	ND	ND	PF02777 and PF00081
Y	TcII	Trypanosoma cruzi	GenBank	OL620078		530	ND	ND	PF02777 and PF00081
CL Brener clone	TcVI	Trypanosoma cruzi	ENA	EAN92179.1	superoxide dismutase	588	ASM20906v1	Tc00.1047053511019.90	PF02777 and PF00081
Tulahuen clone 2	TcII	Trypanosoma cruzi	ENA	AAC47549.1	superoxide dismutase	588	ND	ND	PF02777 and PF00081
ENA - European Nucleotide Archive
ND - Not determined

## Sheet: FeSOD-C
Strain	DTU	Identifier	Organism	Database	Annotation	Gene length	Genome	Chromosome/Contig	Pfam identifier
Brazil A4	TcI	TcBrA4_0028220	Trypanosoma cruzi	TriTrypDB	putative superoxide dismutase	657 nt	TcBrA4_Chr15	Chr15:212,069..212,725(+)	PF02777
Brazil A4	TcI	TcBrA4_0028260	Trypanosoma cruzi	TriTrypDB	superoxide dismutase, putative	1035 nt	TcBrA4_Chr15	Chr15:216,380..217,414(+)	PF02777 and PF00081
CL	TcVI	TcCL_ESM01078	Trypanosoma cruzi	TriTrypDB	superoxide dismutase	1035 nt	MKQG01000008	MKQG01000008:237,590..238,624(+)	PF02777 and PF00081
CL	TcVI	TcCL_NonESM02933	Trypanosoma cruzi	TriTrypDB	superoxide dismutase	1038 nt	MKQG01002415	MKQG01002415:58,683..59,720(-)	PF02777 and PF00081
CL Brener Esmeraldo-like	TcVI	TcCLB.511735.60	Trypanosoma cruzi	TriTrypDB	superoxide dismutase, putative	1035 nt	TcChr32-S	Chr32-S:749,622..750,656(-)	PF02777 and PF00081
CL Brener Esmeraldo-like	TcVI	TcCLB.511737.3	Trypanosoma cruzi	TriTrypDB	superoxide dismutase, putative	372 nt	TcChr32-S	Chr32-S:746,941..747,312(-)	PF02777
CL Brener Non-Esmeraldo-like	TcVI	TcCLB.511521.30	Trypanosoma cruzi	TriTrypDB	superoxide dismutase, putative	1038 nt	TcChr32-P	Chr32-P:754,139..755,176(-)	PF02777 and PF00081
Dm28c 2014	TcI	TCDM_02155	Trypanosoma cruzi	TriTrypDB	superoxide dismutase	954 nt	AYLP01000014	AYLP01000014:192,263..193,216(+)	PF02777 and PF00081
Dm28c 2017	TcI	BCY84_01095	Trypanosoma cruzi	TriTrypDB	superoxide dismutase	804 nt	MBSY01000053	MBSY01000053:665,034..665,837(-)	PF02777 and PF00081
Dm28c 2017	TcI	BCY84_01099	Trypanosoma cruzi	TriTrypDB	superoxide dismutase	804 nt	MBSY01000053	MBSY01000053:669,717..670,520(-)	PF02777 and PF00081
Dm28c 2018	TcI	C4B63_18g258	Trypanosoma cruzi	TriTrypDB	superoxide dismutase	804 nt	PRFA01000018	PRFA01000018:332,130..332,933(-)	PF02777 and PF00081
G	TcI	TcG_01045	Trypanosoma cruzi	TriTrypDB	putative superoxide dismutase	804 nt	MKKV01000007	MKKV01000007:210,664..211,467(+)	PF02777 and PF00081
marinkellei strain B7	ND	Tc_MARK_2024	Trypanosoma cruzi	TriTrypDB	superoxide dismutase, putative	924 nt	TcMARK_CONTIG_1658	CONTIG_1658:3,346..4,269(-)	PF02777
Sylvio X10/1-2012	TcI	TCSYLVIO_003306	Trypanosoma cruzi	TriTrypDB	superoxide dismutase, putative	954 nt	ADWP02013248	ADWP02013248:505..1,458(-)	PF02777 and PF00081
TCC	TcVI	C3747_28g61	Trypanosoma cruzi	TriTrypDB	superoxide dismutase	804 nt	PRFC01000028	PRFC01000028:154,289..155,092(+)	PF02777 and PF00081
TCC	TcVI	C3747_28g65	Trypanosoma cruzi	TriTrypDB	superoxide dismutase	804 nt	PRFC01000028	PRFC01000028:158,960..159,763(+)	PF02777 and PF00081
TCC	TcVI	C3747_104g70	Trypanosoma cruzi	TriTrypDB	superoxide dismutase	804 nt	PRFC01000104	PRFC01000104:214,847..215,650(+)	PF02777 and PF00081
TCC	TcVI	C3747_104g75	Trypanosoma cruzi	TriTrypDB	superoxide dismutase	804 nt	PRFC01000104	PRFC01000104:219,510..220,313(+)	PF02777 and PF00081
Y C6	TcII	TcYC6_0097820	Trypanosoma cruzi	TriTrypDB	superoxide dismutase, putative	1035 nt	TcYC6_Chr13	Chr13:852,982..854,016(-)	PF02777 and PF00081
Y C6	TcII	TcYC6_0097870	Trypanosoma cruzi	TriTrypDB	superoxide dismutase, putative	804 nt	TcYC6_Chr13	Chr13:857,683..858,486(-)	PF02777 and PF00081
Y C6	TcII	TcYC6_0097930	Trypanosoma cruzi	TriTrypDB	superoxide dismutase, putative	804 nt	TcYC6_Chr13	Chr13:862,333..863,136(-)	PF02777 and PF00081
Y C6	TcII	TcYC6_0097980	Trypanosoma cruzi	TriTrypDB	hypothetical protein, conserved	1092 nt	TcYC6_Chr13	Chr13:866,722..867,813(-)	PF02777 and PF00081
ND - Not determined
