# Supplementary material for: Trypanosoma cruzi iron superoxide dismutases: insights from phylogenetics to chemotherapeutic target assessment
Source: Parasit Vectors. 2022 Jun 6;15:194. doi: 10.1186/s13071-022-05319-2 (PMC9169349; doi:10.1186/s13071-022-05319-2)
Supplement: Supplementary file 7 — Additional file 7: Figure S6. Trees of the datasets used in this study. Trees were reconstructed in MrBayes and PhyML. [file 13071_2022_5319_MOESM7_ESM.zip]

Archive with 4 entries (4 files):
- tree_FeSODA_Dataset1_MrBayes.tre
- tree_FeSODA_Dataset1_PhyML.txt
- tree_FeSODB_Dataset2_MrBayes.tre
- tree_FeSODB_Dataset2_PhyML.txt
