# Supplementary material for: Trypanosoma cruzi iron superoxide dismutases: insights from phylogenetics to chemotherapeutic target assessment
Source: Parasit Vectors. 2022 Jun 6;15:194. doi: 10.1186/s13071-022-05319-2 (PMC9169349; doi:10.1186/s13071-022-05319-2)
Supplement: Supplementary file 7 — Additional file 7: Figure S6. Trees of the datasets used in this study. Trees were reconstructed in MrBayes and PhyML. [file 13071_2022_5319_MOESM7_ESM.zip › tree_FeSODA_Dataset1_MrBayes.tre]

#NEXUS
begin taxa;
	dimensions ntax=46;
	taxlabels
	'17LER.AAX84930'[&!name="17LER_AAX84930"]
	'17WTS.AAX84931'[&!name="17WTS_AAX84931"]
	'2137.OL620009'[&!name="2137_OL620009"]
	'2549.OL620010'[&!name="2549_OL620010"]
	'3253.OL620011'[&!name="3253_OL620011"]
	'AM64.OL620012'[&!name="AM64_OL620012"]
	'Barra_Seca.AAX84932'[&!name="BarraSeca_AAX84932"]
	'Berenice.OL620013'[&!name="Berenice_OL620013"]
	'Bug2149cl10.OL620014'[&!name="Bug2149cl10_OL620014"]
	'Buriti.OL620015'[&!name="Buriti_OL620015"]
	'C00041.OL620016'[&!name="C00041_OL620016"]
	'C00113.OL620017'[&!name="C00113_OL620017"]
	'C00370.OL620018'[&!name="C00370_OL620018"]
	'C00471.OL620019'[&!name="C00471_OL620019"]
	'C00524.OL620020'[&!name="C00524_OL620020"]
	'C00526.OL620021'[&!name="C00526_OL620021"]
	'C00566.OL620022'[&!name="C00566_OL620022"]
	'C00601.OL620023'[&!name="C00601_OL620023"]
	'CL.OL620024'[&!name="CL_OL620024"]
	'CL_Brener.AAX84934'[&!name="CLBrener_AAX84934"]
	'CL_Brener.OL620025'[&!name="CLBrener_OL620025"]
	'CL_Brener.XM_807064'[&!name="CLBrener_XM807064"]
	'Colombiana.OL620026'[&!name="Colombiana_OL620026"]
	'Ernane.OL620027'[&!name="Ernane_OL620027"]
	'FL.OL620028'[&!name="FL_OL620028"]
	'Gilmar.OL620029'[&!name="Gilmar_OL620029"]
	'JA.AAX84935'[&!name="JA_AAX84935"]
	'JM.OL620030'[&!name="JM_OL620030"]
	'Luna.OL620031'[&!name="Luna_OL620031"]
	'MR.OL620032'[&!name="MR_OL620032"]
	'PEBA18.OL620033'[&!name="PEBA18_OL620033"]
	'PL0213.OL620034'[&!name="PL0213_OL620034"]
	'Quaraizinho.OL620035'[&!name="Quaraizinho_OL620035"]
	'RN19.OL620036'[&!name="RN19_OL620036"]
	'RS_12.OL620037'[&!name="RS12_OL620037"]
	'RS_21.OL620038'[&!name="RS21_OL620038"]
	'SC28.OL620040'[&!name="SC28_OL620040"]
	'SM76.OL620041'[&!name="SM76_OL620041"]
	'Sao_Felipe.OL620039'[&!name="S�oFelipe_OL620039"]
	'So_Felipe.AAX84937'[&!name="S�oFelipe_AAX84937"]
	'VL_10.AAX84939'[&!name="VL10_AAX84939"]
	'VL_10.OL620042'[&!name="VL10_OL620042"]
	'Y.AAX84933'[&!name="Y_AAX84933"]
	'Y.AAX84936'[&!name="Y_AAX84936"]
	'Y.OL620043'[&!name="Y_OL620043"]
	'YUYU.AAX84938'[&!name="YUYU_AAX84938"]
;
end;
begin trees;
	tree con_50_majrule = [&U] ('2137.OL620009'[&prob=1.0,prob_stddev=0.0,prob_range={1.0,1.0},prob(percent)="100",prob+-sd="100+-0",length_mean=5.44741276E-4,length_median=3.76251E-4,length_95%HPD={7.939656E-8,0.001695277}]:3.76E-4,'C00113.OL620017'[&prob=1.0,prob_stddev=0.0,prob_range={1.0,1.0},prob(percent)="100",prob+-sd="100+-0",length_mean=5.26239154E-4,length_median=3.66707E-4,length_95%HPD={1…
end;
begin figtree;
	set appearance.backgroundColorAttribute="Default";
	set appearance.backgroundColour=#ffffff;
	set appearance.branchColorAttribute="User selection";
	set appearance.branchColorGradient=false;
	set appearance.branchLineWidth=1.0;
	set appearance.branchMinLineWidth=0.0;
	set appearance.branchWidthAttribute="Fixed";
	set appearance.foregroundColour=#000000;
	set appearance.hilightingGradient=false;
	set appearance.selectionColour=#2d3680;
	set branchLabels.colorAttribute="User selection";
	set branchLabels.displayAttribute="Branch times";
	set branchLabels.fontName="sansserif";
	set branchLabels.fontSize=8;
	set branchLabels.fontStyle=0;
	set branchLabels.isShown=false;
	set branchLabels.significantDigits=4;
	set layout.expansion=398;
	set layout.layoutType="RECTILINEAR";
	set layout.zoom=0;
	set legend.attribute="length_mean";
	set legend.fontSize=10.0;
	set legend.isShown=false;
	set legend.significantDigits=4;
	set nodeBars.barWidth=4.0;
	set nodeBars.displayAttribute="length_95%HPD";
	set nodeBars.isShown=false;
	set nodeLabels.colorAttribute="User selection";
	set nodeLabels.displayAttribute="prob(percent)";
	set nodeLabels.fontName="sansserif";
	set nodeLabels.fontSize=12;
	set nodeLabels.fontStyle=0;
	set nodeLabels.isShown=false;
	set nodeLabels.significantDigits=4;
	set nodeShapeExternal.colourAttribute="User selection";
	set nodeShapeExternal.isShown=false;
	set nodeShapeExternal.minSize=10.0;
	set nodeShapeExternal.scaleType=Width;
	set nodeShapeExternal.shapeType=Circle;
	set nodeShapeExternal.size=4.0;
	set nodeShapeExternal.sizeAttribute="Fixed";
	set nodeShapeInternal.colourAttribute="User selection";
	set nodeShapeInternal.isShown=false;
	set nodeShapeInternal.minSize=10.0;
	set nodeShapeInternal.scaleType=Width;
	set nodeShapeInternal.shapeType=Circle;
	set nodeShapeInternal.size=4.0;
	set nodeShapeInternal.sizeAttribute="Fixed";
	set polarLayout.alignTipLabels=false;
	set polarLayout.angularRange=0;
	set polarLayout.rootAngle=0;
	set polarLayout.rootLength=100;
	set polarLayout.showRoot=true;
	set radialLayout.spread=0.0;
	set rectilinearLayout.alignTipLabels=false;
	set rectilinearLayout.curvature=0;
	set rectilinearLayout.rootLength=0;
	set scale.offsetAge=0.0;
	set scale.rootAge=1.0;
	set scale.scaleFactor=1.0;
	set scale.scaleRoot=false;
	set scaleAxis.automaticScale=true;
	set scaleAxis.fontSize=8.0;
	set scaleAxis.isShown=false;
	set scaleAxis.lineWidth=1.0;
	set scaleAxis.majorTicks=1.0;
	set scaleAxis.minorTicks=0.5;
	set scaleAxis.origin=0.0;
	set scaleAxis.reverseAxis=false;
	set scaleAxis.showGrid=true;
	set scaleBar.automaticScale=true;
	set scaleBar.fontSize=10.0;
	set scaleBar.isShown=true;
	set scaleBar.lineWidth=1.0;
	set scaleBar.scaleRange=0.0;
	set tipLabels.colorAttribute="User selection";
	set tipLabels.displayAttribute="Names";
	set tipLabels.fontName="sansserif";
	set tipLabels.fontSize=15;
	set tipLabels.fontStyle=0;
	set tipLabels.isShown=true;
	set tipLabels.significantDigits=4;
	set trees.order=false;
	set trees.orderType="increasing";
	set trees.rooting=true;
	set trees.rootingType="Midpoint";
	set trees.transform=false;
	set trees.transformType="cladogram";
end;
