# Supplementary material for: Trypanosoma cruzi iron superoxide dismutases: insights from phylogenetics to chemotherapeutic target assessment
Source: Parasit Vectors. 2022 Jun 6;15:194. doi: 10.1186/s13071-022-05319-2 (PMC9169349; doi:10.1186/s13071-022-05319-2)
Supplement: Supplementary file 7 — Additional file 7: Figure S6. Trees of the datasets used in this study. Trees were reconstructed in MrBayes and PhyML. [file 13071_2022_5319_MOESM7_ESM.zip › tree_FeSODB_Dataset2_MrBayes.tre]

#NEXUS
begin taxa;
	dimensions ntax=36;
	taxlabels
	'2137.OL620044'[&!name="2137_OL620044"]
	'2549.OL620045'[&!name="2549_OL620045"]
	'3253.OL620046'[&!name="3253_OL620046"]
	'AM64.OL620047'[&!name="AM64_OL620047"]
	'Berenice.OL620048'[&!name="Berenice_OL620048"]
	'Bug2149cl10.OL620049'[&!name="Bug2149cl10_OL620049"]
	'Buriti.OL620050'[&!name="Buriti_OL620050"]
	'C00041.OL620051'[&!name="C00041_OL620051"]
	'C00113.OL620052'[&!name="C00113_OL620052"]
	'C00370.OL620053'[&!name="C00370_OL620053"]
	'C00471.OL620054'[&!name="C00471_OL620054"]
	'C00524.OL620055'[&!name="C00524_OL620055"]
	'C00526.OL620056'[&!name="C00526_OL620056"]
	'C00566.OL620057'[&!name="C00566_OL620057"]
	'C00601.OL620058'[&!name="C00601_OL620058"]
	'CL.OL620059'[&!name="CL_OL620059"]
	'CL_Brener.OL620060'[&!name="CLBrener_OL620060"]
	'CL_Brener.XM_808937'[&!name="CLBrener_XM_808937"]
	'Colombiana.OL620061'[&!name="Colombiana_OL620061"]
	'Ernane.OL620062'[&!name="Ernane_OL620062"]
	'FL.OL620063'[&!name="FL_OL620063"]
	'Gilmar.OL620064'[&!name="Gilmar_OL620064"]
	'JM.OL620065'[&!name="JM_OL620065"]
	'Luna.OL620066'[&!name="Luna_OL620066"]
	'MR.OL620067'[&!name="MR_OL620067"]
	'PEBA18.OL620068'[&!name="PEBA18_OL620068"]
	'PL0213.OL620069'[&!name="PL0213_OL620069"]
	'Quaraizinho.OL620070'[&!name="Quaraizinho_OL620070"]
	'RN19.OL620071'[&!name="RN19_OL620071"]
	'RS_12.OL620072'[&!name="RS12_OL620072"]
	'RS_21.OL620073'[&!name="RS21_OL620073"]
	'SC28.OL620075'[&!name="SC28_OL620075"]
	'SM76.OL620076'[&!name="SM76_OL620076"]
	'Sao_Felipe.OL620074'[&!name="S�oFelipe_OL620074"]
	'VL_10.OL620077'[&!name="VL10_OL620077"]
	'Y.OL620078'[&!name="Y_OL620078"]
;
end;

begin trees;
	tree con_50_majrule = [&U] ('2137.OL620044'[&prob=1.0,prob_stddev=0.0,prob_range={1.0,1.0},prob(percent)="100",prob+-sd="100+-0",length_mean=5.06449845E-4,length_median=3.333571E-4,length_95%HPD={4.436618E-7,0.001527482}]:3.33E-4,(((('2549.OL620045'[&prob=1.0,prob_stddev=0.0,prob_range={1.0,1.0},prob(percent)="100",prob+-sd="100+-0",length_mean=4.94236641E-4,length_median=3.160339E-4,length_95%HPD={6.456935E-8,0.001563902}]:3.16E-4,'Ernane.OL620062'[&prob=1.0,prob_stddev=0.0,prob_range={1.0,1.0},prob(percent)="100",prob+-sd="100+-0",length_mean=9.6517692E-4,length_median=7.965323E-4,length_95%HPD={3.856927E-5,0.002359476}]:7.97E-4,'Gilmar.OL620064'[&prob=1.0,prob_stddev=0.0,prob_range={1.0,1.0},prob(percent)="100",prob+-sd="100+-0",length_mean=4.63059826E-4,length_median=3.075903E-4,length_95%HPD={6.201683E-7,0.001494452}]:3.08E-4)[&prob=0.947368421,prob_stddev=0.032465149,prob_range={0.924412094,0.970324748},prob(percent)="95",prob+-sd="95+-3",length_mean=9.03369157E-4,length_median=7.572696E-4,length_95%HPD={3.264504E-5,0.002191823}]:7.57E-4,('AM64.OL620047'[&prob=1.0,prob_stddev=0.0,prob_range={1.0,1.0},prob(percent)="100",prob+-sd="100+-0",length_mean=4.41873819E-4,length_median=2.920974E-4,length_95%HPD={2.997074E-7,0.001348668}]:2.92E-4,'C00041.OL620051'[&prob=1.0,prob_stddev=0.0,prob_range={1.0,1.0},prob(percent)="100",prob+-sd="100+-0",length_mean=4.52927554E-4,length_median=3.053219E-4,length_95%HPD={7.323931E-8,0.001379018}]:3.05E-4,'C00471.OL620054'[&prob=1.0,prob_stddev=0.0,prob_range={1.0,1.0},prob(percent)="100",prob+-sd="100+-0",length_mean=4.40682118E-4,length_median=2.924347E-4,length_95%HPD={1.067958E-7,0.001340725}]:2.92E-4,'C00524.OL620055'[&prob=1.0,prob_stddev=0.0,prob_range={1.0,1.0},prob(percent)="100",prob+-sd="100+-0",length_mean=4.80697346E-4,length_median=3.164362E-4,length_95%HPD={4.557253E-7,0.001565774}]:3.16E-4,'C00526.OL620056'[&prob=1.0,prob_stddev=0.0,prob_range={1.0,1.0},prob(percent)="100",prob+-sd="100+-0",length_mean=4.81365823E-4,length_median=3.17593E-4,length_95%HPD={3.549597E-8,0.00144824}]:3.18E-4,'C00601.OL620058'[&prob=1.0,prob_stddev=0.0,prob_range={1.0,1.0},prob(percent)="100",prob+-sd="100+-0",length_mean=4.64992068E-4,length_median=2.971529E-4,length_95%HPD={4.03889E-8,0.001494703}]:2.97E-4)[&prob=1.0,prob_stddev=0.0,prob_range={1.0,1.0},prob(percent)="100",prob+-sd="100+-0",length_mean=0.00188593645,length_median=0.001724216,length_95%HPD={2.38149E-4,0.00398514}]:0.001724,'Berenice.OL620048'[&prob=1.0,prob_stddev=0.0,prob_range={1.0,1.0},prob(percent)="100",prob+-sd="100+-0",length_mean=4.57465364E-4,length_median=2.967702E-4,length_95%HPD={6.126126E-7,0.001513432}]:2.97E-4,'Buriti.OL620050'[&prob=1.0,prob_stddev=0.0,prob_range={1.0,1.0},prob(percent)="100",prob+-sd="100+-0",length_mean=4.68072734E-4,length_median=3.293264E-4,length_95%HPD={6.478364E-7,0.001387576}]:3.29E-4,'CL.OL620059'[&prob=1.0,prob_stddev=0.0,prob_range={1.0,1.0},prob(percent)="100",prob+-sd="100+-0",length_mean=4.62286783E-4,length_median=3.075826E-4,length_95%HPD={1.348635E-6,0.001462949}]:3.08E-4,'Colombiana.OL620061'[&prob=1.0,prob_stddev=0.0,prob_range={1.0,1.0},prob(percent)="100",prob+-sd="100+-0",length_mean=4.5813431E-4,length_median=2.936856E-4,length_95%HPD={1.100084E-7,0.001457679}]:2.94E-4,'FL.OL620063'[&prob=1.0,prob_stddev=0.0,prob_range={1.0,1.0},prob(percent)="100",prob+-sd="100+-0",length_mean=4.59038954E-4,length_median=3.223902E-4,length_95%HPD={1.775556E-7,0.001324914}]:3.22E-4,'JM.OL620065'[&prob=1.0,prob_stddev=0.0,prob_range={1.0,1.0},prob(percent)="100",prob+-sd="100+-0",length_mean=4.82148334E-4,length_median=3.165121E-4,length_95%HPD={3.457375E-8,0.001490507}]:3.17E-4,'Luna.OL620066'[&prob=1.0,prob_stddev=0.0,prob_range={1.0,1.0},prob(percent)="100",prob+-sd="100+-0",length_mean=4.72314976E-4,length_median=3.094745E-4,length_95%HPD={2.114633E-7,0.001458378}]:3.09E-4,'RN19.OL620071'[&prob=1.0,prob_stddev=0.0,prob_range={1.0,1.0},prob(percent)="100",prob+-sd="100+-0",length_mean=4.38426681E-4,length_median=2.809556E-4,length_95%HPD={1.618505E-8,0.001383728}]:2.81E-4,'VL_10.OL620077'[&prob=1.0,prob_stddev=0.0,prob_range={1.0,1.0},prob(percent)="100",prob+-sd="100+-0",length_mean=5.129984E-4,length_median=3.288322E-4,length_95%HPD={9.622037E-7,0.001708869}]:3.29E-4,'Y.OL620078'[&prob=1.0,prob_stddev=0.0,prob_range={1.0,1.0},prob(percent)="100",prob+-sd="100+-0",length_mean=4.37230836E-4,length_median=3.041539E-4,length_95%HPD={9.308416E-8,0.001270576}]:3.04E-4)[&prob=0.96556551,prob_stddev=0.0154407416,prob_range={0.954647256,0.976483763},prob(percent)="97",prob+-sd="97+-2",length_mean=9.51274189E-4,length_median=7.767449E-4,length_95%HPD={8.774418E-6,0.002322469}]:7.77E-4,'3253.OL620046'[&prob=1.0,prob_stddev=0.0,prob_range={1.0,1.0},prob(percent)="100",prob+-sd="100+-0",length_mean=4.54885026E-4,length_median=3.06439E-4,length_95%HPD={7.293857E-7,0.001385943}]:3.06E-4,'MR.OL620067'[&prob=1.0,prob_stddev=0.0,prob_range={1.0,1.0},prob(percent)="100",prob+-sd="100+-0",length_mean=4.69411311E-4,length_median=2.895706E-4,length_95%HPD={5.137138E-8,0.001517899}]:2.9E-4,'RS_12.OL620072'[&prob=1.0,prob_stddev=0.0,prob_range={1.0,1.0},prob(percent)="100",prob+-sd="100+-0",length_mean=4.71722934E-4,length_median=3.238632E-4,length_95%HPD={1.258971E-6,0.001439062}]:3.24E-4,'Sao_Felipe.OL620074'[&prob=1.0,prob_stddev=0.0,prob_range={1.0,1.0},prob(percent)="100",prob+-sd="100+-0",length_mean=4.46285488E-4,length_median=3.068133E-4,length_95%HPD={4.975349E-7,0.001331904}]:3.07E-4)[&prob=1.0,prob_stddev=0.0,prob_range={1.0,1.0},prob(percent)="100",prob+-sd="100+-0",length_mean=0.00186540599,length_median=0.001650008,length_95%HPD={3.182506E-4,0.003927048}]:0.00165,(('C00370.OL620053'[&prob=1.0,prob_stddev=0.0,prob_range={1.0,1.0},prob(percent)="100",prob+-sd="100+-0",length_mean=5.35579368E-4,length_median=3.938711E-4,length_95%HPD={1.456353E-7,0.001574936}]:3.94E-4,'C00566.OL620057'[&prob=1.0,prob_stddev=0.0,prob_range={1.0,1.0},prob(percent)="100",prob+-sd="100+-0",length_mean=4.30252838E-4,length_median=2.738405E-4,length_95%HPD={4.962211E-7,0.001422659}]:2.74E-4,'SM76.OL620076'[&prob=1.0,prob_stddev=0.0,prob_range={1.0,1.0},prob(percent)="100",prob+-sd="100+-0",length_mean=5.00538045E-4,length_median=3.143782E-4,length_95%HPD={3.049133E-7,0.001617567}]:3.14E-4)[&prob=0.996080627,prob_stddev=0.0,prob_range={0.996080627,0.996080627},prob(percent)="100",prob+-sd="100+-0",length_mean=9.39855826E-4,length_median=7.692681E-4,length_95%HPD={8.908341E-6,0.002349459}]:7.69E-4,'PEBA18.OL620068'[&prob=1.0,prob_stddev=0.0,prob_range={1.0,1.0},prob(percent)="100",prob+-sd="100+-0",length_mean=4.92061538E-4,length_median=3.334177E-4,length_95%HPD={1.250602E-7,0.001495513}]:3.33E-4,'PL0213.OL620069'[&prob=1.0,prob_stddev=0.0,prob_range={1.0,1.0},prob(percent)="100",prob+-sd="100+-0",length_mean=4.56175145E-4,length_median=2.881393E-4,length_95%HPD={3.004881E-7,0.001416275}]:2.88E-4,'CL_Brener.XM_808937'[&prob=1.0,prob_stddev=0.0,prob_range={1.0,1.0},prob(percent)="100",prob+-sd="100+-0",length_mean=4.86430879E-4,length_median=3.228573E-4,length_95%HPD={5.20458E-8,0.001466996}]:3.23E-4)[&prob=0.951007839,prob_stddev=0.0399875615,prob_range={0.922732363,0.979283315},prob(percent)="95",prob+-sd="95+-4",length_mean=9.93219123E-4,length_median=8.127971E-4,length_95%HPD={2.574387E-5,0.002366029}]:8.13E-4)[&prob=1.0,prob_stddev=0.0,prob_range={1.0,1.0},prob(percent)="100",prob+-sd="100+-0",length_mean=0.00194820327,length_median=0.001769861,length_95%HPD={3.002064E-4,0.003943693}]:0.00177,(('Bug2149cl10.OL620049'[&prob=1.0,prob_stddev=0.0,prob_range={1.0,1.0},prob(percent)="100",prob+-sd="100+-0",length_mean=4.80659742E-4,length_median=3.349536E-4,length_95%HPD={5.612745E-7,0.00147358}]:3.35E-4,'C00113.OL620052'[&prob=1.0,prob_stddev=0.0,prob_range={1.0,1.0},prob(percent)="100",prob+-sd="100+-0",length_mean=4.75980184E-4,length_median=3.408707E-4,length_95%HPD={9.895907E-8,0.001378509}]:3.41E-4,'Quaraizinho.OL620070'[&prob=1.0,prob_stddev=0.0,prob_range={1.0,1.0},prob(percent)="100",prob+-sd="100+-0",length_mean=4.60683713E-4,length_median=2.856884E-4,length_95%HPD={8.771887E-7,0.001436452}]:2.86E-4)[&prob=0.976763718,prob_stddev=0.01227341,prob_range={0.968085106,0.985442329},prob(percent)="98",prob+-sd="98+-1",length_mean=9.10509782E-4,length_median=7.399791E-4,length_95%HPD={1.022159E-5,0.002256687}]:7.4E-4,'CL_Brener.OL620060'[&prob=1.0,prob_stddev=0.0,prob_range={1.0,1.0},prob(percent)="100",prob+-sd="100+-0",length_mean=4.76542357E-4,length_median=3.054891E-4,length_95%HPD={1.022257E-7,0.001511968}]:3.05E-4)[&prob=0.994400896,prob_stddev=7.91832902E-4,prob_range={0.993840985,0.994960806},prob(percent)="99",prob+-sd="99+-0",length_mean=9.38816259E-4,length_median=7.80261E-4,length_95%HPD={2.08659E-5,0.002220219}]:7.8E-4,('SC28.OL620075'[&prob=1.0,prob_stddev=0.0,prob_range={1.0,1.0},prob(percent)="100",prob+-sd="100+-0",length_mean=9.19968215E-4,length_median=7.531345E-4,length_95%HPD={1.237706E-5,0.002301189}]:7.53E-4,'RS_21.OL620073'[&prob=1.0,prob_stddev=0.0,prob_range={1.0,1.0},prob(percent)="100",prob+-sd="100+-0",length_mean=4.89432497E-4,length_median=3.11632E-4,length_95%HPD={1.944052E-7,0.001522427}]:3.12E-4)[&prob=0.975643897,prob_stddev=0.00989791127,prob_range={0.968645017,0.982642777},prob(percent)="98",prob+-sd="98+-1",length_mean=8.94320735E-4,length_median=7.321433E-4,length_95%HPD={2.614276E-5,0.002193572}]:7.32E-4);
end;

begin figtree;
	set appearance.backgroundColorAttribute="Default";
	set appearance.backgroundColour=#ffffff;
	set appearance.branchColorAttribute="User selection";
	set appearance.branchColorGradient=false;
	set appearance.branchLineWidth=1.0;
	set appearance.branchMinLineWidth=0.0;
	set appearance.branchWidthAttribute="Fixed";
	set appearance.foregroundColour=#000000;
	set appearance.hilightingGradient=false;
	set appearance.selectionColour=#2d3680;
	set branchLabels.colorAttribute="User selection";
	set branchLabels.displayAttribute="Branch times";
	set branchLabels.fontName="sansserif";
	set branchLabels.fontSize=8;
	set branchLabels.fontStyle=0;
	set branchLabels.isShown=false;
	set branchLabels.significantDigits=4;
	set layout.expansion=317;
	set layout.layoutType="RECTILINEAR";
	set layout.zoom=0;
	set legend.attribute="length_mean";
	set legend.fontSize=10.0;
	set legend.isShown=false;
	set legend.significantDigits=4;
	set nodeBars.barWidth=4.0;
	set nodeBars.displayAttribute="length_95%HPD";
	set nodeBars.isShown=false;
	set nodeLabels.colorAttribute="User selection";
	set nodeLabels.displayAttribute="Node ages";
	set nodeLabels.fontName="sansserif";
	set nodeLabels.fontSize=8;
	set nodeLabels.fontStyle=0;
	set nodeLabels.isShown=false;
	set nodeLabels.significantDigits=4;
	set nodeShapeExternal.colourAttribute="User selection";
	set nodeShapeExternal.isShown=false;
	set nodeShapeExternal.minSize=10.0;
	set nodeShapeExternal.scaleType=Width;
	set nodeShapeExternal.shapeType=Circle;
	set nodeShapeExternal.size=4.0;
	set nodeShapeExternal.sizeAttribute="Fixed";
	set nodeShapeInternal.colourAttribute="User selection";
	set nodeShapeInternal.isShown=false;
	set nodeShapeInternal.minSize=10.0;
	set nodeShapeInternal.scaleType=Width;
	set nodeShapeInternal.shapeType=Circle;
	set nodeShapeInternal.size=4.0;
	set nodeShapeInternal.sizeAttribute="Fixed";
	set polarLayout.alignTipLabels=false;
	set polarLayout.angularRange=0;
	set polarLayout.rootAngle=0;
	set polarLayout.rootLength=100;
	set polarLayout.showRoot=true;
	set radialLayout.spread=0.0;
	set rectilinearLayout.alignTipLabels=false;
	set rectilinearLayout.curvature=0;
	set rectilinearLayout.rootLength=100;
	set scale.offsetAge=0.0;
	set scale.rootAge=1.0;
	set scale.scaleFactor=1.0;
	set scale.scaleRoot=false;
	set scaleAxis.automaticScale=true;
	set scaleAxis.fontSize=8.0;
	set scaleAxis.isShown=false;
	set scaleAxis.lineWidth=1.0;
	set scaleAxis.majorTicks=1.0;
	set scaleAxis.minorTicks=0.5;
	set scaleAxis.origin=0.0;
	set scaleAxis.reverseAxis=false;
	set scaleAxis.showGrid=true;
	set scaleBar.automaticScale=true;
	set scaleBar.fontSize=10.0;
	set scaleBar.isShown=true;
	set scaleBar.lineWidth=1.0;
	set scaleBar.scaleRange=0.0;
	set tipLabels.colorAttribute="User selection";
	set tipLabels.displayAttribute="Names";
	set tipLabels.fontName="sansserif";
	set tipLabels.fontSize=14;
	set tipLabels.fontStyle=0;
	set tipLabels.isShown=true;
	set tipLabels.significantDigits=4;
	set trees.order=false;
	set trees.orderType="increasing";
	set trees.rooting=true;
	set trees.rootingType="Midpoint";
	set trees.transform=false;
	set trees.transformType="cladogram";
end;
