# Supplementary material for: Trypanosoma cruzi iron superoxide dismutases: insights from phylogenetics to chemotherapeutic target assessment
Source: Parasit Vectors. 2022 Jun 6;15:194. doi: 10.1186/s13071-022-05319-2 (PMC9169349; doi:10.1186/s13071-022-05319-2)
Supplement: Supplementary file 7 — Additional file 7: Figure S6. Trees of the datasets used in this study. Trees were reconstructed in MrBayes and PhyML. [file 13071_2022_5319_MOESM7_ESM.zip › tree_FeSODB_Dataset2_PhyML.txt]

#NEXUS
begin taxa;
	dimensions ntax=36;
	taxlabels
	'2137.OL620044'[&!name="2137_OL620044"]
	'2549.OL620045'[&!name="2549_OL620045"]
	'3253.OL620046'[&!name="3253_OL620046"]
	'AM64.OL620047'[&!name="AM64_OL620047"]
	'Berenice.OL620048'[&!name="Berenice_OL620048"]
	'Bug2149cl10.OL620049'[&!name="Bug2149cl10_OL620049"]
	'Buriti.OL620050'[&!name="Buriti_OL620050"]
	'C00041.OL620051'[&!name="C00041_OL620051"]
	'C00113.OL620052'[&!name="C00113_OL620052"]
	'C00370.OL620053'[&!name="C00370_OL620053"]
	'C00471.OL620054'[&!name="C00471_OL620054"]
	'C00524.OL620055'[&!name="C00524_OL620055"]
	'C00526.OL620056'[&!name="C00526_OL620056"]
	'C00566.OL620057'[&!name="C00566_OL620057"]
	'C00601.OL620058'[&!name="C00601_OL620058"]
	'CL.OL620059'[&!name="CL_OL620059"]
	'CL_Brener.OL620060'[&!name="CLBrener_OL620060"]
	'CL_Brener.XM_808937'[&!name="CLBrener_XM808937"]
	'Colombiana.OL620061'[&!name="Colombiana_OL620061"]
	'Ernane.OL620062'[&!name="Ernane_OL620062"]
	'FL.OL620063'[&!name="FL_OL620063"]
	'Gilmar.OL620064'[&!name="Gilmar_OL620064"]
	'JM.OL620065'[&!name="JM_OL620065"]
	'Luna.OL620066'[&!name="Luna_OL620066"]
	'MR.OL620067'[&!name="MR_OL620067"]
	'PEBA18.OL620068'[&!name="PEBA18_OL620068"]
	'PL0213.OL620069'[&!name="PL0213_OL620069"]
	'Quaraizinho.OL620070'[&!name="Quaraizinho_OL620070"]
	'RN19.OL620071'[&!name="RN19_OL620071"]
	'RS_12.OL620072'[&!name="RS12_OL620072"]
	'RS_21.OL620073'[&!name="RS21_OL620073"]
	'SC28.OL620075'[&!name="SC28_OL620075"]
	'SM76.OL620076'[&!name="SM76_OL620076"]
	'Sao_Felipe.OL620074'[&!name="S�oFelipe_OL620074"]
	'VL_10.OL620077'[&!name="VL10_OL620077"]
	'Y.OL620078'[&!name="Y_OL620078"]
;
end;

begin trees;
	tree tree_1 = [&R] ('Bug2149cl10.OL620049':0.0,'C00113.OL620052':0.0,('Quaraizinho.OL620070':0.0,('CL_Brener.OL620060':0.0,('2137.OL620044':0.0,(('SC28.OL620075':0.003844,'RS_21.OL620073':0.0)[&bootstrap=603]:0.003889,(('CL_Brener.XM_808937':0.0,('PL0213.OL620069':0.0,('PEBA18.OL620068':0.0,('SM76.OL620076':0.0,('C00370.OL620053':0.0,'C00566.OL620057':0.0)[&bootstrap=222]:0.0)[&bootstrap=649]:0.003925)[&bootstrap=152]:0.0)[&bootstrap=203]:0.0)[&bootstrap=802]:0.004377,('MR.OL620067':0.0,(('RS_12.OL620072':0.0,'3253.OL620046':0.0)[&bootstrap=66]:0.0,('Sao_Felipe.OL620074':0.0,((('C00524.OL620055':0.0,('C00471.OL620054':0.0,('AM64.OL620047':0.0,'C00041.OL620051':0.0)[&bootstrap=78]:0.0)[&bootstrap=39]:0.0)[&bootstrap=60]:0.0,('C00526.OL620056':0.0,'C00601.OL620058':0.0)[&bootstrap=82]:0.0)[&bootstrap=929]:0.012036,('Y.OL620078':0.0,('VL_10.OL620077':0.0,('RN19.OL620071':0.0,('Luna.OL620066':0.0,('JM.OL620065':0.0,(('Berenice.OL620048':0.0,('Gilmar.OL620064':0.0,('2549.OL620045':0.0,'Ernane.OL620062':0.003839)[&bootstrap=242]:0.0)[&bootstrap=646]:0.003841)[&bootstrap=36]:0.0,('FL.OL620063':0.0,('Colombiana.OL620061':0.0,('Buriti.OL620050':0.0,'CL.OL620059':0.0)[&bootstrap=15]:0.0)[&bootstrap=2]:0.0)[&bootstrap=2]:0.0)[&bootstrap=0]:0.0)[&bootstrap=0]:0.0)[&bootstrap=1]:0.0)[&bootstrap=4]:0.0)[&bootstrap=21]:0.0)[&bootstrap=257]:0.0)[&bootstrap=579]:0.003861)[&bootstrap=80]:0.0)[&bootstrap=83]:0.0)[&bootstrap=890]:0.011724)[&bootstrap=911]:0.012538)[&bootstrap=415]:0.0)[&bootstrap=707]:0.003917)[&bootstrap=688]:0.00388)[&bootstrap=279]:0.0);
end;

begin figtree;
	set appearance.backgroundColorAttribute="Default";
	set appearance.backgroundColour=#ffffff;
	set appearance.branchColorAttribute="User selection";
	set appearance.branchColorGradient=false;
	set appearance.branchLineWidth=1.0;
	set appearance.branchMinLineWidth=0.0;
	set appearance.branchWidthAttribute="Fixed";
	set appearance.foregroundColour=#000000;
	set appearance.hilightingGradient=false;
	set appearance.selectionColour=#2d3680;
	set branchLabels.colorAttribute="User selection";
	set branchLabels.displayAttribute="Branch times";
	set branchLabels.fontName="sansserif";
	set branchLabels.fontSize=8;
	set branchLabels.fontStyle=0;
	set branchLabels.isShown=false;
	set branchLabels.significantDigits=4;
	set layout.expansion=220;
	set layout.layoutType="RECTILINEAR";
	set layout.zoom=0;
	set legend.attribute="bootstrap";
	set legend.fontSize=10.0;
	set legend.isShown=false;
	set legend.significantDigits=4;
	set nodeBars.barWidth=4.0;
	set nodeBars.displayAttribute=null;
	set nodeBars.isShown=false;
	set nodeLabels.colorAttribute="User selection";
	set nodeLabels.displayAttribute="Node ages";
	set nodeLabels.fontName="sansserif";
	set nodeLabels.fontSize=8;
	set nodeLabels.fontStyle=0;
	set nodeLabels.isShown=false;
	set nodeLabels.significantDigits=4;
	set nodeShapeExternal.colourAttribute="User selection";
	set nodeShapeExternal.isShown=false;
	set nodeShapeExternal.minSize=10.0;
	set nodeShapeExternal.scaleType=Width;
	set nodeShapeExternal.shapeType=Circle;
	set nodeShapeExternal.size=4.0;
	set nodeShapeExternal.sizeAttribute="Fixed";
	set nodeShapeInternal.colourAttribute="User selection";
	set nodeShapeInternal.isShown=false;
	set nodeShapeInternal.minSize=10.0;
	set nodeShapeInternal.scaleType=Width;
	set nodeShapeInternal.shapeType=Circle;
	set nodeShapeInternal.size=4.0;
	set nodeShapeInternal.sizeAttribute="Fixed";
	set polarLayout.alignTipLabels=false;
	set polarLayout.angularRange=0;
	set polarLayout.rootAngle=0;
	set polarLayout.rootLength=100;
	set polarLayout.showRoot=true;
	set radialLayout.spread=0.0;
	set rectilinearLayout.alignTipLabels=false;
	set rectilinearLayout.curvature=0;
	set rectilinearLayout.rootLength=100;
	set scale.offsetAge=0.0;
	set scale.rootAge=1.0;
	set scale.scaleFactor=1.0;
	set scale.scaleRoot=false;
	set scaleAxis.automaticScale=true;
	set scaleAxis.fontSize=8.0;
	set scaleAxis.isShown=false;
	set scaleAxis.lineWidth=1.0;
	set scaleAxis.majorTicks=1.0;
	set scaleAxis.minorTicks=0.5;
	set scaleAxis.origin=0.0;
	set scaleAxis.reverseAxis=false;
	set scaleAxis.showGrid=true;
	set scaleBar.automaticScale=true;
	set scaleBar.fontSize=10.0;
	set scaleBar.isShown=true;
	set scaleBar.lineWidth=1.0;
	set scaleBar.scaleRange=0.0;
	set tipLabels.colorAttribute="User selection";
	set tipLabels.displayAttribute="Names";
	set tipLabels.fontName="sansserif";
	set tipLabels.fontSize=14;
	set tipLabels.fontStyle=0;
	set tipLabels.isShown=true;
	set tipLabels.significantDigits=4;
	set trees.order=false;
	set trees.orderType="increasing";
	set trees.rooting=true;
	set trees.rootingType="Midpoint";
	set trees.transform=false;
	set trees.transformType="cladogram";
end;
